# Supplementary material for: 1,3-Dibenzyl-5-chloro-1H-benzimidazol-2(3H)-one
Source: Acta Crystallogr Sect E Struct Rep Online. 2011 Jul 23;67(Pt 8):o2136. doi: 10.1107/S1600536811029084 (PMC3213576; doi:10.1107/S1600536811029084)
Supplement: Supplementary file 1 [file e-67-o2136-sup1.cif]

##############################################################################
#                                                                            #
# This CIF contains the data in a paper accepted for publication in          #
# Acta Crystallographica Section E. It conforms to the requirements of       #
# Notes for Authors for Acta Crystallographica Section E, and has been       #
# peer reviewed under the auspices of the IUCr Commission on Journals.       #
#                                                                            #
# Full details of the Crystallographic Information File format               #
# are given in the paper "The Crystallographic Information File (CIF):       #
# a New Standard Archive File for Crystallography" by S. R. Hall, F. H.      #
# Allen and I. D. Brown [Acta Cryst. (1991), A47, 655-685].                  #
#                                                                            #
# The current version of the core CIF dictionary is obtainable from          #
# ftp://ftp.iucr.org/pub/cif_core.dic.                                       #
#                                                                            #
# Software is freely available for graphical display of the structure(s)     #
# in this CIF. For information consult the CIF software page                 #
# http://www.iucr.org/resources/cif/software.                                #
#                                                                            #
# This file may be used for bona fide research purposes within the           #
# scientific community so long as proper attribution is given to the journal # 
# article from which it was obtained.                                        #
#                                                                            #
##############################################################################
data_global
_audit_creation_method     SHELXL-97
_journal_date_recd_electronic     2011-07-17
_journal_date_accepted     2011-07-19
_journal_name_full     'Acta Crystallographica, Section E'
_journal_year     2011
_journal_volume     67
_journal_issue      8
_journal_page_first     o2136
_journal_page_last     o2136
_journal_paper_category     QO
_journal_coeditor_code     BT6817
_publ_contact_author
;
     Dr. Seik Weng Ng
     Department of Chemistry
     University of Malaya
     50603 Kuala Lumpur
     Malaysia
;
_publ_contact_author_email     seikweng@um.edu.my
_publ_contact_author_fax     '03 7967 4193'
_publ_contact_author_phone     '03 7967 6778'
_publ_section_title
;
1,3-Dibenzyl-5-chloro-1<i>H</i>-benzimidazol-2(3<i>H</i>)-one
;
loop_
    _publ_author_name
    _publ_author_address
    'Dardouri, Rachida'
;
Laboratoire de Chimie Organique Appliqu\'ee
Facult\'e des Sciences et Techniques  Universit\'e Sidi Mohamed Ben Abdallah
F\'es
Morocco
;
    'Rodi, Youssef Kandri'
;
Laboratoire de Chimie Organique Appliqu\'ee
Facult\'e des Sciences et Techniques  Universit\'e Sidi Mohamed Ben Abdallah
F\'es
Morocco
;
    'Ladeira, Sonia'
;
Service Commun Rayons-X FR2599
Universit\'e Paul Sabatier, B\^atiment 2R1
118 route de Narbonne
Toulouse
France
;
    'Essassi, El Mokhtar'
;
Laboratoire de Chimie Organique H\'et\'erocyclique
P\^ole de Comp\'etences Pharmacochimie
Universit\'e Mohammed V-Agdal
BP 1014 Avenue Ibn Batout
Rabat
Morocco
;
    'Ng, Seik Weng'
;
Department of Chemistry
University of Malaya
50603 Kuala Lumpur
Malaysia
and
Chemistry Department
Faculty of Science
King Abdulaziz University
PO Box 80203 Jeddah
Saudi Arabia
;
data_I
_audit_creation_method     SHELXL-97
_chemical_name_systematic
;
1,3-Dibenzyl-5-chloro-1<i>H</i>-benzimidazol-2(3<i>H</i>)-one
;
_chemical_name_common     ?
_chemical_formula_moiety     'C21 H17 Cl N2 O'
_chemical_formula_sum     'C21 H17 Cl N2 O'
_chemical_formula_iupac     'C21 H17 Cl N2 O'
_chemical_formula_weight     348.82
_chemical_melting_point     ?
_symmetry_cell_setting     monoclinic
_symmetry_space_group_name_H-M     'P 21/c'
_symmetry_space_group_name_Hall     '-P 2ybc'
loop_
    _symmetry_equiv_pos_as_xyz
    'x, y, z'
    '-x, y+1/2, -z+1/2'
    '-x, -y, -z'
    'x, -y-1/2, z-1/2'
_cell_length_a     11.0380(4)
_cell_length_b     9.2863(3)
_cell_length_c     33.2679(13)
_cell_angle_alpha     90.00
_cell_angle_beta     92.297(2)
_cell_angle_gamma     90.00
_cell_volume     3407.3(2)
_cell_formula_units_Z     8
_cell_measurement_reflns_used     2455
_cell_measurement_theta_min     2.51
_cell_measurement_theta_max     24.44
_cell_measurement_temperature     293(2)
_exptl_crystal_description     prism
_exptl_crystal_colour     colorless
_exptl_crystal_size_max     0.08
_exptl_crystal_size_mid     0.04
_exptl_crystal_size_min     0.03
_exptl_crystal_density_diffrn     1.360
_exptl_crystal_density_meas     ?
_exptl_crystal_density_method     'not measured'
_exptl_crystal_F_000     1456
_exptl_absorpt_coefficient_mu     0.235
_exptl_absorpt_correction_type     multi-scan
_exptl_absorpt_process_details     '(SADABS; Sheldrick, 1996)'
_exptl_absorpt_correction_T_min     0.9814
_exptl_absorpt_correction_T_max     0.9930
_diffrn_ambient_temperature     293(2)
_diffrn_radiation_type     MoK\a
_diffrn_radiation_wavelength     0.71073
_diffrn_radiation_source     'fine-focus sealed tube'
_diffrn_radiation_monochromator     graphite
_diffrn_measurement_device_type     'Bruker X8 APEXII'
_diffrn_measurement_method     '\f and \w'
_diffrn_detector_area_resol_mean     ?
_diffrn_reflns_number     22403
_diffrn_reflns_av_R_equivalents     0.0727
_diffrn_reflns_av_sigmaI/netI     0.0757
_diffrn_reflns_theta_min     1.85
_diffrn_reflns_theta_max     25.00
_diffrn_reflns_theta_full     25.00
_diffrn_measured_fraction_theta_max     0.994
_diffrn_measured_fraction_theta_full     0.994
_diffrn_reflns_limit_h_min     -13
_diffrn_reflns_limit_h_max     13
_diffrn_reflns_limit_k_min     -11
_diffrn_reflns_limit_k_max     10
_diffrn_reflns_limit_l_min     -39
_diffrn_reflns_limit_l_max     39
_diffrn_standards_number     0
_diffrn_standards_interval_count     0
_diffrn_standards_interval_time     0
_diffrn_standards_decay_%     0
_reflns_number_total     5950
_reflns_number_gt     3942
_reflns_threshold_expression     I>2\s(I)
_refine_ls_structure_factor_coef     Fsqd
_refine_ls_matrix_type     full
_refine_ls_R_factor_all     0.1014
_refine_ls_R_factor_gt     0.0576
_refine_ls_wR_factor_gt     0.1367
_refine_ls_wR_factor_ref     0.1588
_refine_ls_goodness_of_fit_ref     1.033
_refine_ls_restrained_S_all     1.033
_refine_ls_number_reflns     5950
_refine_ls_number_parameters     451
_refine_ls_number_restraints     0
_refine_ls_hydrogen_treatment     constr
_refine_ls_weighting_scheme     calc
_refine_ls_weighting_details
         'calc w=1/[\s^2^(Fo^2^)+(0.0710P)^2^+2.3735P] where P=(Fo^2^+2Fc^2^)/3'
_atom_sites_solution_hydrogens     geom
_atom_sites_solution_primary     direct
_atom_sites_solution_secondary     difmap
_refine_ls_shift/su_max     0.001
_refine_ls_shift/su_mean     0.001
_refine_diff_density_max     0.773
_refine_diff_density_min     -0.360
_refine_ls_extinction_method     none
_refine_ls_extinction_coef     ?
loop_
    _atom_type_symbol
    _atom_type_description
    _atom_type_scat_dispersion_real
    _atom_type_scat_dispersion_imag
    _atom_type_scat_source
    'C' 'C' 0.0033 0.0016
                         'International Tables Vol C Tables 4.2.6.8 and 6.1.1.4'
    'H' 'H' 0.0000 0.0000
                         'International Tables Vol C Tables 4.2.6.8 and 6.1.1.4'
    'N' 'N' 0.0061 0.0033
                         'International Tables Vol C Tables 4.2.6.8 and 6.1.1.4'
    'O' 'O' 0.0106 0.0060
                         'International Tables Vol C Tables 4.2.6.8 and 6.1.1.4'
    'Cl' 'Cl' 0.1484 0.1585
                         'International Tables Vol C Tables 4.2.6.8 and 6.1.1.4'
_computing_data_collection     'APEX2 (Bruker, 2008)'
_computing_cell_refinement     'SAINT (Bruker, 2008)'
_computing_data_reduction     'SAINT (Bruker, 2008)'
_computing_structure_solution     'SHELXS97 (Sheldrick, 2008)'
_computing_structure_refinement     'SHELXL97 (Sheldrick, 2008)'
_computing_molecular_graphics     'X-SEED (Barbour, 2001)'
_computing_publication_material     'publCIF (Westrip, 2010)'
loop_
    _atom_site_type_symbol
    _atom_site_label
    _atom_site_fract_x
    _atom_site_fract_y
    _atom_site_fract_z
    _atom_site_U_iso_or_equiv
    _atom_site_adp_type
    _atom_site_calc_flag
    _atom_site_refinement_flags
    _atom_site_occupancy
    _atom_site_symmetry_multiplicity
    _atom_site_disorder_assembly
    _atom_site_disorder_group
    Cl Cl1 0.34242(8) 0.76198(10) 0.10621(3) 0.0370(3) Uani d . 1 1 . .
    Cl Cl2 -0.16981(8) 1.64706(10) 0.03835(3) 0.0392(3) Uani d . 1 1 . .
    O O1 0.6486(2) 0.2235(3) 0.23982(7) 0.0360(6) Uani d . 1 1 . .
    O O2 0.1395(2) 0.9431(3) 0.06445(8) 0.0391(7) Uani d . 1 1 . .
    N N1 0.5083(2) 0.3850(3) 0.21135(8) 0.0290(7) Uani d . 1 1 . .
    N N2 0.6912(2) 0.3771(3) 0.18714(9) 0.0286(7) Uani d . 1 1 . .
    N N3 -0.0049(2) 1.1228(3) 0.05254(9) 0.0287(7) Uani d . 1 1 . .
    N N4 0.1826(2) 1.1884(3) 0.06987(9) 0.0299(7) Uani d . 1 1 . .
    C C1 0.5083(3) 0.4824(4) 0.17969(10) 0.0277(8) Uani d . 1 1 . .
    C C2 0.4193(3) 0.5703(4) 0.16282(10) 0.0297(8) Uani d . 1 1 . .
    H H2 0.3415 0.5730 0.1725 0.036 Uiso calc R 1 1 . .
    C C3 0.4529(3) 0.6548(4) 0.13040(10) 0.0282(8) Uani d . 1 1 . .
    C C4 0.5684(3) 0.6555(4) 0.11589(11) 0.0332(9) Uani d . 1 1 . .
    H H4 0.5868 0.7160 0.0947 0.040 Uiso calc R 1 1 . .
    C C5 0.6573(3) 0.5652(4) 0.13307(11) 0.0324(9) Uani d . 1 1 . .
    H H5 0.7353 0.5636 0.1235 0.039 Uiso calc R 1 1 . .
    C C6 0.6258(3) 0.4786(4) 0.16458(10) 0.0256(8) Uani d . 1 1 . .
    C C7 0.6200(3) 0.3167(4) 0.21566(10) 0.0288(8) Uani d . 1 1 . .
    C C8 0.4026(3) 0.3441(4) 0.23430(10) 0.0325(9) Uani d . 1 1 . .
    H H8A 0.3534 0.4287 0.2387 0.039 Uiso calc R 1 1 . .
    H H8B 0.4300 0.3070 0.2604 0.039 Uiso calc R 1 1 . .
    C C9 0.3263(3) 0.2313(4) 0.21252(10) 0.0264(8) Uani d . 1 1 . .
    C C10 0.2142(3) 0.2636(4) 0.19518(11) 0.0320(9) Uani d . 1 1 . .
    H H10 0.1824 0.3557 0.1977 0.038 Uiso calc R 1 1 . .
    C C11 0.1489(3) 0.1595(4) 0.17398(11) 0.0350(9) Uani d . 1 1 . .
    H H11 0.0736 0.1825 0.1622 0.042 Uiso calc R 1 1 . .
    C C12 0.1940(3) 0.0227(4) 0.17016(11) 0.0364(9) Uani d . 1 1 . .
    H H12 0.1501 -0.0465 0.1556 0.044 Uiso calc R 1 1 . .
    C C13 0.3058(3) -0.0117(4) 0.18826(11) 0.0355(9) Uani d . 1 1 . .
    H H13 0.3364 -0.1047 0.1863 0.043 Uiso calc R 1 1 . .
    C C14 0.3710(3) 0.0919(4) 0.20903(10) 0.0326(9) Uani d . 1 1 . .
    H H14 0.4461 0.0687 0.2210 0.039 Uiso calc R 1 1 . .
    C C15 0.8138(3) 0.3320(4) 0.17933(11) 0.0316(9) Uani d . 1 1 . .
    H H15A 0.8174 0.3031 0.1514 0.038 Uiso calc R 1 1 . .
    H H15B 0.8342 0.2487 0.1959 0.038 Uiso calc R 1 1 . .
    C C16 0.9066(3) 0.4487(4) 0.18787(10) 0.0254(8) Uani d . 1 1 . .
    C C17 0.9235(3) 0.5040(5) 0.22652(11) 0.0429(10) Uani d . 1 1 . .
    H H17 0.8761 0.4707 0.2471 0.051 Uiso calc R 1 1 . .
    C C18 1.0100(4) 0.6077(5) 0.23439(13) 0.0555(13) Uani d . 1 1 . .
    H H18 1.0211 0.6436 0.2604 0.067 Uiso calc R 1 1 . .
    C C19 1.0807(3) 0.6594(4) 0.20421(12) 0.0419(10) Uani d . 1 1 . .
    H H19 1.1393 0.7292 0.2098 0.050 Uiso calc R 1 1 . .
    C C20 1.0637(3) 0.6071(4) 0.16622(11) 0.0359(9) Uani d . 1 1 . .
    H H20 1.1104 0.6420 0.1457 0.043 Uiso calc R 1 1 . .
    C C21 0.9772(3) 0.5022(4) 0.15803(11) 0.0320(9) Uani d . 1 1 . .
    H H21 0.9664 0.4671 0.1319 0.038 Uiso calc R 1 1 . .
    C C22 -0.0032(3) 1.2731(4) 0.05389(10) 0.0252(8) Uani d . 1 1 . .
    C C23 -0.0928(3) 1.3738(4) 0.04580(10) 0.0285(8) Uani d . 1 1 . .
    H H23 -0.1721 1.3468 0.0390 0.034 Uiso calc R 1 1 . .
    C C24 -0.0587(3) 1.5167(4) 0.04828(10) 0.0269(8) Uani d . 1 1 . .
    C C25 0.0588(3) 1.5596(4) 0.05836(10) 0.0307(8) Uani d . 1 1 . .
    H H25 0.0784 1.6570 0.0595 0.037 Uiso calc R 1 1 . .
    C C26 0.1466(3) 1.4569(4) 0.06670(10) 0.0301(8) Uani d . 1 1 . .
    H H26 0.2257 1.4841 0.0738 0.036 Uiso calc R 1 1 . .
    C C27 0.1156(3) 1.3146(4) 0.06442(10) 0.0268(8) Uani d . 1 1 . .
    C C28 0.1094(3) 1.0696(4) 0.06260(10) 0.0299(8) Uani d . 1 1 . .
    C C29 -0.1116(3) 1.0311(4) 0.04639(10) 0.0301(8) Uani d . 1 1 . .
    H H29A -0.0863 0.9373 0.0370 0.036 Uiso calc R 1 1 . .
    H H29B -0.1649 1.0730 0.0257 0.036 Uiso calc R 1 1 . .
    C C30 -0.1805(3) 1.0127(4) 0.08438(10) 0.0280(8) Uani d . 1 1 . .
    C C31 -0.1280(3) 0.9383(4) 0.11718(12) 0.0390(10) Uani d . 1 1 . .
    H H31 -0.0511 0.8989 0.1152 0.047 Uiso calc R 1 1 . .
    C C32 -0.1877(4) 0.9221(4) 0.15238(12) 0.0450(10) Uani d . 1 1 . .
    H H32 -0.1513 0.8723 0.1739 0.054 Uiso calc R 1 1 . .
    C C33 -0.3026(4) 0.9806(5) 0.15555(13) 0.0489(11) Uani d . 1 1 . .
    H H33 -0.3434 0.9706 0.1793 0.059 Uiso calc R 1 1 . .
    C C34 -0.3563(4) 1.0533(5) 0.12353(13) 0.0475(11) Uani d . 1 1 . .
    H H34 -0.4336 1.0918 0.1256 0.057 Uiso calc R 1 1 . .
    C C35 -0.2953(3) 1.0695(4) 0.08817(12) 0.0371(9) Uani d . 1 1 . .
    H H35 -0.3321 1.1192 0.0667 0.045 Uiso calc R 1 1 . .
    C C36 0.3085(3) 1.1791(4) 0.08465(11) 0.0316(9) Uani d . 1 1 . .
    H H36A 0.3262 1.0804 0.0924 0.038 Uiso calc R 1 1 . .
    H H36B 0.3192 1.2386 0.1085 0.038 Uiso calc R 1 1 . .
    C C37 0.3976(3) 1.2263(4) 0.05408(10) 0.0275(8) Uani d . 1 1 . .
    C C38 0.4760(3) 1.3383(4) 0.06241(11) 0.0314(9) Uani d . 1 1 . .
    H H38 0.4722 1.3870 0.0868 0.038 Uiso calc R 1 1 . .
    C C39 0.5609(3) 1.3799(4) 0.03490(12) 0.0387(10) Uani d . 1 1 . .
    H H39 0.6130 1.4566 0.0407 0.046 Uiso calc R 1 1 . .
    C C40 0.5674(4) 1.3065(4) -0.00092(12) 0.0411(10) Uani d . 1 1 . .
    H H40 0.6247 1.3327 -0.0193 0.049 Uiso calc R 1 1 . .
    C C41 0.4894(4) 1.1950(5) -0.00948(12) 0.0416(10) Uani d . 1 1 . .
    H H41 0.4943 1.1458 -0.0337 0.050 Uiso calc R 1 1 . .
    C C42 0.4036(3) 1.1548(4) 0.01745(11) 0.0352(9) Uani d . 1 1 . .
    H H42 0.3500 1.0801 0.0111 0.042 Uiso calc R 1 1 . .
loop_
    _atom_site_aniso_label
    _atom_site_aniso_U_11
    _atom_site_aniso_U_22
    _atom_site_aniso_U_33
    _atom_site_aniso_U_12
    _atom_site_aniso_U_13
    _atom_site_aniso_U_23
    Cl1 0.0347(5) 0.0362(6) 0.0402(5) 0.0082(4) 0.0016(4) 0.0039(4)
    Cl2 0.0399(5) 0.0284(6) 0.0497(6) 0.0047(4) 0.0066(4) 0.0039(4)
    O1 0.0320(14) 0.0387(16) 0.0369(14) -0.0017(12) -0.0031(11) 0.0085(12)
    O2 0.0315(14) 0.0280(16) 0.0577(18) 0.0055(12) 0.0008(12) 0.0016(13)
    N1 0.0250(15) 0.0309(18) 0.0312(16) -0.0041(13) 0.0011(12) 0.0009(13)
    N2 0.0198(14) 0.0301(18) 0.0356(17) -0.0008(13) -0.0011(12) 0.0049(13)
    N3 0.0226(15) 0.0261(18) 0.0374(17) -0.0011(13) 0.0002(12) -0.0005(13)
    N4 0.0205(15) 0.0319(19) 0.0373(17) 0.0009(13) 0.0014(12) 0.0021(13)
    C1 0.0258(18) 0.025(2) 0.0323(19) -0.0032(16) 0.0009(15) -0.0028(16)
    C2 0.0228(18) 0.030(2) 0.036(2) 0.0030(16) 0.0009(15) -0.0078(17)
    C3 0.0293(19) 0.019(2) 0.036(2) 0.0039(15) -0.0029(15) -0.0025(16)
    C4 0.034(2) 0.032(2) 0.034(2) -0.0004(17) 0.0013(16) 0.0058(17)
    C5 0.0253(19) 0.035(2) 0.037(2) -0.0041(17) 0.0012(15) 0.0005(17)
    C6 0.0199(17) 0.026(2) 0.0308(19) -0.0032(15) -0.0039(14) -0.0029(15)
    C7 0.028(2) 0.029(2) 0.0294(19) -0.0061(16) -0.0041(15) -0.0024(17)
    C8 0.032(2) 0.038(2) 0.0282(19) -0.0009(17) 0.0045(15) -0.0019(17)
    C9 0.0237(18) 0.028(2) 0.0284(19) -0.0016(15) 0.0091(14) 0.0002(15)
    C10 0.0276(19) 0.031(2) 0.038(2) 0.0022(17) 0.0055(16) 0.0024(17)
    C11 0.0220(18) 0.044(3) 0.039(2) -0.0030(17) 0.0007(16) 0.0032(18)
    C12 0.039(2) 0.035(2) 0.035(2) -0.0101(18) 0.0020(17) -0.0018(17)
    C13 0.045(2) 0.025(2) 0.037(2) -0.0007(18) 0.0072(18) 0.0018(17)
    C14 0.0296(19) 0.037(2) 0.031(2) 0.0005(17) 0.0014(15) 0.0065(17)
    C15 0.0218(18) 0.033(2) 0.039(2) 0.0016(16) -0.0010(15) 0.0000(17)
    C16 0.0170(16) 0.029(2) 0.0297(18) -0.0004(15) 0.0006(14) -0.0001(15)
    C17 0.038(2) 0.060(3) 0.031(2) -0.021(2) 0.0109(17) -0.0048(19)
    C18 0.050(3) 0.077(3) 0.040(2) -0.029(2) 0.008(2) -0.024(2)
    C19 0.032(2) 0.042(3) 0.052(3) -0.0153(19) 0.0048(18) -0.008(2)
    C20 0.0266(19) 0.040(2) 0.042(2) -0.0051(18) 0.0062(16) 0.0070(18)
    C21 0.0224(18) 0.044(2) 0.0298(19) 0.0029(17) -0.0001(15) 0.0023(17)
    C22 0.0250(18) 0.025(2) 0.0261(18) -0.0022(16) 0.0072(14) 0.0016(15)
    C23 0.0221(18) 0.034(2) 0.0293(19) -0.0020(16) 0.0018(14) -0.0025(16)
    C24 0.0302(19) 0.028(2) 0.0230(17) 0.0006(16) 0.0089(14) 0.0019(15)
    C25 0.035(2) 0.027(2) 0.031(2) -0.0110(17) 0.0089(16) 0.0000(16)
    C26 0.0259(18) 0.033(2) 0.032(2) -0.0083(17) 0.0056(15) 0.0019(16)
    C27 0.0250(18) 0.028(2) 0.0274(18) 0.0008(16) 0.0063(14) 0.0004(15)
    C28 0.0233(18) 0.034(2) 0.033(2) -0.0017(17) 0.0062(15) 0.0008(17)
    C29 0.0276(19) 0.025(2) 0.037(2) -0.0024(16) -0.0019(15) -0.0032(16)
    C30 0.0288(19) 0.020(2) 0.035(2) -0.0052(15) -0.0018(15) -0.0013(15)
    C31 0.030(2) 0.041(3) 0.046(2) 0.0028(18) -0.0019(17) 0.0043(19)
    C32 0.051(3) 0.043(3) 0.040(2) -0.006(2) -0.0014(19) 0.0093(19)
    C33 0.055(3) 0.049(3) 0.044(2) -0.010(2) 0.014(2) -0.001(2)
    C34 0.034(2) 0.048(3) 0.061(3) 0.003(2) 0.014(2) 0.001(2)
    C35 0.030(2) 0.035(2) 0.047(2) -0.0013(17) 0.0017(17) 0.0068(18)
    C36 0.0208(18) 0.040(2) 0.034(2) 0.0010(16) 0.0002(15) 0.0036(17)
    C37 0.0177(17) 0.029(2) 0.036(2) 0.0032(15) 0.0010(14) 0.0019(16)
    C38 0.0260(19) 0.032(2) 0.037(2) 0.0043(17) 0.0013(15) -0.0012(17)
    C39 0.027(2) 0.028(2) 0.060(3) 0.0050(17) 0.0038(18) 0.0095(19)
    C40 0.038(2) 0.043(3) 0.044(2) 0.008(2) 0.0166(18) 0.013(2)
    C41 0.045(2) 0.046(3) 0.034(2) 0.010(2) 0.0107(18) -0.0003(18)
    C42 0.031(2) 0.031(2) 0.043(2) 0.0032(17) -0.0011(17) -0.0048(18)
loop_
    _geom_bond_atom_site_label_1
    _geom_bond_atom_site_label_2
    _geom_bond_site_symmetry_2
    _geom_bond_distance
    _geom_bond_publ_flag
    Cl1 C3 . 1.745(3) ?
    Cl2 C24 . 1.745(3) ?
    O1 C7 . 1.214(4) ?
    O2 C28 . 1.222(4) ?
    N1 C7 . 1.389(4) ?
    N1 C1 . 1.389(4) ?
    N1 C8 . 1.470(4) ?
    N2 C7 . 1.376(4) ?
    N2 C6 . 1.389(4) ?
    N2 C15 . 1.450(4) ?
    N3 C28 . 1.384(4) ?
    N3 C22 . 1.396(4) ?
    N3 C29 . 1.461(4) ?
    N4 C28 . 1.383(5) ?
    N4 C27 . 1.393(4) ?
    N4 C36 . 1.459(4) ?
    C1 C2 . 1.379(5) ?
    C1 C6 . 1.410(5) ?
    C2 C3 . 1.396(5) ?
    C2 H2 . 0.9300 ?
    C3 C4 . 1.381(5) ?
    C4 C5 . 1.396(5) ?
    C4 H4 . 0.9300 ?
    C5 C6 . 1.377(5) ?
    C5 H5 . 0.9300 ?
    C8 C9 . 1.511(5) ?
    C8 H8A . 0.9700 ?
    C8 H8B . 0.9700 ?
    C9 C10 . 1.377(5) ?
    C9 C14 . 1.392(5) ?
    C10 C11 . 1.382(5) ?
    C10 H10 . 0.9300 ?
    C11 C12 . 1.373(5) ?
    C11 H11 . 0.9300 ?
    C12 C13 . 1.388(5) ?
    C12 H12 . 0.9300 ?
    C13 C14 . 1.372(5) ?
    C13 H13 . 0.9300 ?
    C14 H14 . 0.9300 ?
    C15 C16 . 1.510(5) ?
    C15 H15A . 0.9700 ?
    C15 H15B . 0.9700 ?
    C16 C21 . 1.379(5) ?
    C16 C17 . 1.390(5) ?
    C17 C18 . 1.374(5) ?
    C17 H17 . 0.9300 ?
    C18 C19 . 1.382(6) ?
    C18 H18 . 0.9300 ?
    C19 C20 . 1.360(5) ?
    C19 H19 . 0.9300 ?
    C20 C21 . 1.384(5) ?
    C20 H20 . 0.9300 ?
    C21 H21 . 0.9300 ?
    C22 C23 . 1.380(5) ?
    C22 C27 . 1.397(5) ?
    C23 C24 . 1.380(5) ?
    C23 H23 . 0.9300 ?
    C24 C25 . 1.386(5) ?
    C25 C26 . 1.380(5) ?
    C25 H25 . 0.9300 ?
    C26 C27 . 1.367(5) ?
    C26 H26 . 0.9300 ?
    C29 C30 . 1.511(5) ?
    C29 H29A . 0.9700 ?
    C29 H29B . 0.9700 ?
    C30 C35 . 1.383(5) ?
    C30 C31 . 1.398(5) ?
    C31 C32 . 1.375(5) ?
    C31 H31 . 0.9300 ?
    C32 C33 . 1.388(6) ?
    C32 H32 . 0.9300 ?
    C33 C34 . 1.375(6) ?
    C33 H33 . 0.9300 ?
    C34 C35 . 1.387(5) ?
    C34 H34 . 0.9300 ?
    C35 H35 . 0.9300 ?
    C36 C37 . 1.508(5) ?
    C36 H36A . 0.9700 ?
    C36 H36B . 0.9700 ?
    C37 C38 . 1.375(5) ?
    C37 C42 . 1.392(5) ?
    C38 C39 . 1.391(5) ?
    C38 H38 . 0.9300 ?
    C39 C40 . 1.377(6) ?
    C39 H39 . 0.9300 ?
    C40 C41 . 1.369(6) ?
    C40 H40 . 0.9300 ?
    C41 C42 . 1.381(5) ?
    C41 H41 . 0.9300 ?
    C42 H42 . 0.9300 ?
loop_
    _geom_angle_atom_site_label_1
    _geom_angle_atom_site_label_2
    _geom_angle_atom_site_label_3
    _geom_angle_site_symmetry_1
    _geom_angle_site_symmetry_3
    _geom_angle
    _geom_angle_publ_flag
    C7 N1 C1 . . 110.4(3) ?
    C7 N1 C8 . . 123.3(3) ?
    C1 N1 C8 . . 125.9(3) ?
    C7 N2 C6 . . 110.5(3) ?
    C7 N2 C15 . . 124.7(3) ?
    C6 N2 C15 . . 124.6(3) ?
    C28 N3 C22 . . 109.7(3) ?
    C28 N3 C29 . . 123.2(3) ?
    C22 N3 C29 . . 126.7(3) ?
    C28 N4 C27 . . 110.2(3) ?
    C28 N4 C36 . . 123.6(3) ?
    C27 N4 C36 . . 126.0(3) ?
    C2 C1 N1 . . 132.2(3) ?
    C2 C1 C6 . . 121.3(3) ?
    N1 C1 C6 . . 106.4(3) ?
    C1 C2 C3 . . 116.1(3) ?
    C1 C2 H2 . . 121.9 ?
    C3 C2 H2 . . 121.9 ?
    C4 C3 C2 . . 123.4(3) ?
    C4 C3 Cl1 . . 118.3(3) ?
    C2 C3 Cl1 . . 118.4(3) ?
    C3 C4 C5 . . 119.9(3) ?
    C3 C4 H4 . . 120.1 ?
    C5 C4 H4 . . 120.1 ?
    C6 C5 C4 . . 117.9(3) ?
    C6 C5 H5 . . 121.1 ?
    C4 C5 H5 . . 121.1 ?
    C5 C6 N2 . . 131.8(3) ?
    C5 C6 C1 . . 121.4(3) ?
    N2 C6 C1 . . 106.9(3) ?
    O1 C7 N2 . . 127.4(3) ?
    O1 C7 N1 . . 126.8(3) ?
    N2 C7 N1 . . 105.8(3) ?
    N1 C8 C9 . . 111.6(3) ?
    N1 C8 H8A . . 109.3 ?
    C9 C8 H8A . . 109.3 ?
    N1 C8 H8B . . 109.3 ?
    C9 C8 H8B . . 109.3 ?
    H8A C8 H8B . . 108.0 ?
    C10 C9 C14 . . 118.9(3) ?
    C10 C9 C8 . . 121.6(3) ?
    C14 C9 C8 . . 119.5(3) ?
    C9 C10 C11 . . 120.2(3) ?
    C9 C10 H10 . . 119.9 ?
    C11 C10 H10 . . 119.9 ?
    C12 C11 C10 . . 120.7(3) ?
    C12 C11 H11 . . 119.6 ?
    C10 C11 H11 . . 119.6 ?
    C11 C12 C13 . . 119.5(4) ?
    C11 C12 H12 . . 120.3 ?
    C13 C12 H12 . . 120.3 ?
    C14 C13 C12 . . 119.7(4) ?
    C14 C13 H13 . . 120.1 ?
    C12 C13 H13 . . 120.1 ?
    C13 C14 C9 . . 120.9(3) ?
    C13 C14 H14 . . 119.5 ?
    C9 C14 H14 . . 119.5 ?
    N2 C15 C16 . . 112.9(3) ?
    N2 C15 H15A . . 109.0 ?
    C16 C15 H15A . . 109.0 ?
    N2 C15 H15B . . 109.0 ?
    C16 C15 H15B . . 109.0 ?
    H15A C15 H15B . . 107.8 ?
    C21 C16 C17 . . 118.3(3) ?
    C21 C16 C15 . . 121.4(3) ?
    C17 C16 C15 . . 120.2(3) ?
    C18 C17 C16 . . 120.1(3) ?
    C18 C17 H17 . . 120.0 ?
    C16 C17 H17 . . 120.0 ?
    C17 C18 C19 . . 120.9(4) ?
    C17 C18 H18 . . 119.6 ?
    C19 C18 H18 . . 119.6 ?
    C20 C19 C18 . . 119.4(4) ?
    C20 C19 H19 . . 120.3 ?
    C18 C19 H19 . . 120.3 ?
    C19 C20 C21 . . 120.2(3) ?
    C19 C20 H20 . . 119.9 ?
    C21 C20 H20 . . 119.9 ?
    C16 C21 C20 . . 121.1(3) ?
    C16 C21 H21 . . 119.4 ?
    C20 C21 H21 . . 119.4 ?
    C23 C22 N3 . . 131.5(3) ?
    C23 C22 C27 . . 121.3(3) ?
    N3 C22 C27 . . 107.2(3) ?
    C22 C23 C24 . . 116.6(3) ?
    C22 C23 H23 . . 121.7 ?
    C24 C23 H23 . . 121.7 ?
    C23 C24 C25 . . 122.8(3) ?
    C23 C24 Cl2 . . 117.9(3) ?
    C25 C24 Cl2 . . 119.3(3) ?
    C26 C25 C24 . . 119.5(3) ?
    C26 C25 H25 . . 120.2 ?
    C24 C25 H25 . . 120.2 ?
    C27 C26 C25 . . 119.0(3) ?
    C27 C26 H26 . . 120.5 ?
    C25 C26 H26 . . 120.5 ?
    C26 C27 N4 . . 132.5(3) ?
    C26 C27 C22 . . 120.7(3) ?
    N4 C27 C22 . . 106.8(3) ?
    O2 C28 N4 . . 127.1(3) ?
    O2 C28 N3 . . 126.8(3) ?
    N4 C28 N3 . . 106.1(3) ?
    N3 C29 C30 . . 112.3(3) ?
    N3 C29 H29A . . 109.2 ?
    C30 C29 H29A . . 109.2 ?
    N3 C29 H29B . . 109.2 ?
    C30 C29 H29B . . 109.2 ?
    H29A C29 H29B . . 107.9 ?
    C35 C30 C31 . . 118.0(3) ?
    C35 C30 C29 . . 121.8(3) ?
    C31 C30 C29 . . 120.2(3) ?
    C32 C31 C30 . . 121.4(4) ?
    C32 C31 H31 . . 119.3 ?
    C30 C31 H31 . . 119.3 ?
    C31 C32 C33 . . 119.5(4) ?
    C31 C32 H32 . . 120.2 ?
    C33 C32 H32 . . 120.2 ?
    C34 C33 C32 . . 120.0(4) ?
    C34 C33 H33 . . 120.0 ?
    C32 C33 H33 . . 120.0 ?
    C33 C34 C35 . . 120.1(4) ?
    C33 C34 H34 . . 119.9 ?
    C35 C34 H34 . . 119.9 ?
    C30 C35 C34 . . 120.9(4) ?
    C30 C35 H35 . . 119.5 ?
    C34 C35 H35 . . 119.5 ?
    N4 C36 C37 . . 113.2(3) ?
    N4 C36 H36A . . 108.9 ?
    C37 C36 H36A . . 108.9 ?
    N4 C36 H36B . . 108.9 ?
    C37 C36 H36B . . 108.9 ?
    H36A C36 H36B . . 107.8 ?
    C38 C37 C42 . . 119.1(3) ?
    C38 C37 C36 . . 120.4(3) ?
    C42 C37 C36 . . 120.5(3) ?
    C37 C38 C39 . . 120.8(3) ?
    C37 C38 H38 . . 119.6 ?
    C39 C38 H38 . . 119.6 ?
    C40 C39 C38 . . 119.5(4) ?
    C40 C39 H39 . . 120.3 ?
    C38 C39 H39 . . 120.3 ?
    C41 C40 C39 . . 120.0(4) ?
    C41 C40 H40 . . 120.0 ?
    C39 C40 H40 . . 120.0 ?
    C40 C41 C42 . . 120.8(4) ?
    C40 C41 H41 . . 119.6 ?
    C42 C41 H41 . . 119.6 ?
    C41 C42 C37 . . 119.8(4) ?
    C41 C42 H42 . . 120.1 ?
    C37 C42 H42 . . 120.1 ?
loop_
    _geom_torsion_atom_site_label_1
    _geom_torsion_atom_site_label_2
    _geom_torsion_atom_site_label_3
    _geom_torsion_atom_site_label_4
    _geom_torsion_site_symmetry_1
    _geom_torsion_site_symmetry_2
    _geom_torsion_site_symmetry_3
    _geom_torsion_site_symmetry_4
    _geom_torsion
    _geom_torsion_publ_flag
    C7 N1 C1 C2 . . . . 177.0(4) ?
    C8 N1 C1 C2 . . . . 4.2(6) ?
    C7 N1 C1 C6 . . . . -2.1(4) ?
    C8 N1 C1 C6 . . . . -174.9(3) ?
    N1 C1 C2 C3 . . . . -179.5(3) ?
    C6 C1 C2 C3 . . . . -0.4(5) ?
    C1 C2 C3 C4 . . . . -1.4(5) ?
    C1 C2 C3 Cl1 . . . . 177.0(3) ?
    C2 C3 C4 C5 . . . . 2.0(6) ?
    Cl1 C3 C4 C5 . . . . -176.5(3) ?
    C3 C4 C5 C6 . . . . -0.6(5) ?
    C4 C5 C6 N2 . . . . 178.6(3) ?
    C4 C5 C6 C1 . . . . -1.2(5) ?
    C7 N2 C6 C5 . . . . -179.6(4) ?
    C15 N2 C6 C5 . . . . -4.8(6) ?
    C7 N2 C6 C1 . . . . 0.2(4) ?
    C15 N2 C6 C1 . . . . 175.0(3) ?
    C2 C1 C6 C5 . . . . 1.7(5) ?
    N1 C1 C6 C5 . . . . -179.0(3) ?
    C2 C1 C6 N2 . . . . -178.1(3) ?
    N1 C1 C6 N2 . . . . 1.2(4) ?
    C6 N2 C7 O1 . . . . 178.9(3) ?
    C15 N2 C7 O1 . . . . 4.0(6) ?
    C6 N2 C7 N1 . . . . -1.5(4) ?
    C15 N2 C7 N1 . . . . -176.3(3) ?
    C1 N1 C7 O1 . . . . -178.1(3) ?
    C8 N1 C7 O1 . . . . -5.1(5) ?
    C1 N1 C7 N2 . . . . 2.2(4) ?
    C8 N1 C7 N2 . . . . 175.3(3) ?
    C7 N1 C8 C9 . . . . -90.5(4) ?
    C1 N1 C8 C9 . . . . 81.5(4) ?
    N1 C8 C9 C10 . . . . -108.5(4) ?
    N1 C8 C9 C14 . . . . 70.1(4) ?
    C14 C9 C10 C11 . . . . -1.4(5) ?
    C8 C9 C10 C11 . . . . 177.2(3) ?
    C9 C10 C11 C12 . . . . 0.5(5) ?
    C10 C11 C12 C13 . . . . 0.8(5) ?
    C11 C12 C13 C14 . . . . -1.3(5) ?
    C12 C13 C14 C9 . . . . 0.5(5) ?
    C10 C9 C14 C13 . . . . 0.9(5) ?
    C8 C9 C14 C13 . . . . -177.8(3) ?
    C7 N2 C15 C16 . . . . -116.9(4) ?
    C6 N2 C15 C16 . . . . 68.9(4) ?
    N2 C15 C16 C21 . . . . -118.9(4) ?
    N2 C15 C16 C17 . . . . 61.7(4) ?
    C21 C16 C17 C18 . . . . -1.0(6) ?
    C15 C16 C17 C18 . . . . 178.4(4) ?
    C16 C17 C18 C19 . . . . 0.5(7) ?
    C17 C18 C19 C20 . . . . 0.3(7) ?
    C18 C19 C20 C21 . . . . -0.6(6) ?
    C17 C16 C21 C20 . . . . 0.7(5) ?
    C15 C16 C21 C20 . . . . -178.7(3) ?
    C19 C20 C21 C16 . . . . 0.1(6) ?
    C28 N3 C22 C23 . . . . 178.8(3) ?
    C29 N3 C22 C23 . . . . -8.1(6) ?
    C28 N3 C22 C27 . . . . 1.0(4) ?
    C29 N3 C22 C27 . . . . 174.0(3) ?
    N3 C22 C23 C24 . . . . -177.0(3) ?
    C27 C22 C23 C24 . . . . 0.6(5) ?
    C22 C23 C24 C25 . . . . -0.1(5) ?
    C22 C23 C24 Cl2 . . . . -179.8(2) ?
    C23 C24 C25 C26 . . . . -0.6(5) ?
    Cl2 C24 C25 C26 . . . . 179.2(3) ?
    C24 C25 C26 C27 . . . . 0.7(5) ?
    C25 C26 C27 N4 . . . . 178.0(3) ?
    C25 C26 C27 C22 . . . . -0.1(5) ?
    C28 N4 C27 C26 . . . . -177.6(4) ?
    C36 N4 C27 C26 . . . . 7.7(6) ?
    C28 N4 C27 C22 . . . . 0.7(4) ?
    C36 N4 C27 C22 . . . . -174.0(3) ?
    C23 C22 C27 C26 . . . . -0.5(5) ?
    N3 C22 C27 C26 . . . . 177.6(3) ?
    C23 C22 C27 N4 . . . . -179.1(3) ?
    N3 C22 C27 N4 . . . . -1.0(4) ?
    C27 N4 C28 O2 . . . . 179.6(3) ?
    C36 N4 C28 O2 . . . . -5.6(6) ?
    C27 N4 C28 N3 . . . . -0.1(4) ?
    C36 N4 C28 N3 . . . . 174.7(3) ?
    C22 N3 C28 O2 . . . . 179.8(3) ?
    C29 N3 C28 O2 . . . . 6.4(5) ?
    C22 N3 C28 N4 . . . . -0.5(4) ?
    C29 N3 C28 N4 . . . . -173.9(3) ?
    C28 N3 C29 C30 . . . . 92.6(4) ?
    C22 N3 C29 C30 . . . . -79.6(4) ?
    N3 C29 C30 C35 . . . . 112.5(4) ?
    N3 C29 C30 C31 . . . . -66.6(4) ?
    C35 C30 C31 C32 . . . . -0.3(6) ?
    C29 C30 C31 C32 . . . . 178.8(3) ?
    C30 C31 C32 C33 . . . . 0.1(6) ?
    C31 C32 C33 C34 . . . . 0.4(6) ?
    C32 C33 C34 C35 . . . . -0.6(6) ?
    C31 C30 C35 C34 . . . . 0.2(5) ?
    C29 C30 C35 C34 . . . . -179.0(3) ?
    C33 C34 C35 C30 . . . . 0.3(6) ?
    C28 N4 C36 C37 . . . . 112.1(4) ?
    C27 N4 C36 C37 . . . . -73.9(4) ?
    N4 C36 C37 C38 . . . . 120.9(4) ?
    N4 C36 C37 C42 . . . . -60.6(4) ?
    C42 C37 C38 C39 . . . . -0.4(5) ?
    C36 C37 C38 C39 . . . . 178.1(3) ?
    C37 C38 C39 C40 . . . . -0.8(5) ?
    C38 C39 C40 C41 . . . . 0.9(6) ?
    C39 C40 C41 C42 . . . . 0.1(6) ?
    C40 C41 C42 C37 . . . . -1.3(6) ?
    C38 C37 C42 C41 . . . . 1.4(5) ?
    C36 C37 C42 C41 . . . . -177.0(3) ?
