# Supplementary material for: 1,3-Dibenzyl-5-chloro-1H-benzimidazol-2(3H)-one
Source: Acta Crystallogr Sect E Struct Rep Online. 2011 Jul 23;67(Pt 8):o2136. doi: 10.1107/S1600536811029084 (PMC3213576; doi:10.1107/S1600536811029084)
Supplement: Supplementary file 2 [file e-67-o2136-Isup2.hkl]

# 
# h,k,l, Fc-squared, Fo-squared, sigma(Fo-squared) and status flag 
# 
data_I
_shelx_title '  P21/c' 
_shelx_refln_list_code          4 
_shelx_F_calc_maximum      311.41 
_exptl_crystal_F_000      1456.00 
_reflns_d_resolution_high  0.8409 
 
loop_ 
 _symmetry_equiv_pos_as_xyz 
 'x, y, z' 
 '-x, y+1/2, -z+1/2' 
 '-x, -y, -z' 
 'x, -y-1/2, z-1/2' 
 
_cell_length_a    11.0380 
_cell_length_b     9.2863 
_cell_length_c    33.2679 
_cell_angle_alpha  90.000 
_cell_angle_beta   92.297 
_cell_angle_gamma  90.000 
 
_shelx_F_squared_multiplier     1.000 
 
loop_ 
 _refln_index_h 
 _refln_index_k 
 _refln_index_l 
 _refln_F_squared_calc 
 _refln_F_squared_meas 
 _refln_F_squared_sigma 
 _refln_observed_status 
   1   0   0        0.00        2.16      1.83 o 
   3   0   0        2.24      -19.39     12.92 o 
   4   0   0    36747.52    35806.69    744.35 o 
   5   0   0       11.10       65.34     31.69 o 
   6   0   0    18159.77    18829.68    416.64 o 
   7   0   0      204.54      192.44     39.43 o 
   8   0   0      955.30     1053.22     71.09 o 
   9   0   0       18.67       -6.20     40.55 o 
  10   0   0      572.47      560.64     53.00 o 
  11   0   0      273.33      407.53     62.48 o 
  12   0   0      970.31     1332.32    295.08 o 
  13   0   0       14.25      112.10    102.68 o 
   2   1   0     7773.00     6688.99     75.82 o 
   3   1   0     2385.45     2237.27     39.96 o 
   4   1   0    15708.81    16129.90    186.98 o 
   5   1   0      306.03      372.10     18.77 o 
   6   1   0      159.70      218.25     19.97 o 
   7   1   0       54.42       78.92     17.06 o 
   8   1   0     2816.36     2602.41     63.97 o 
   9   1   0      301.26      261.57     32.51 o 
  10   1   0       40.61       76.54     34.13 o 
  11   1   0      510.87      489.88     77.72 o 
  12   1   0      717.82      734.01    123.33 o 
  13   1   0      272.03      317.36     64.11 o 
   2   2   0      503.99      370.70     10.86 o 
   3   2   0     1049.00      938.39     17.81 o 
   4   2   0        0.88        7.86     12.55 o 
   5   2   0     3772.59     4075.14     65.49 o 
   6   2   0     1343.21     1212.21     34.67 o 
   7   2   0      137.15      157.07     21.22 o 
   8   2   0       55.19       89.75     22.44 o 
   9   2   0      823.88      813.28     39.59 o 
  10   2   0      126.59      186.20     37.04 o 
  11   2   0       12.45       24.77     34.06 o 
  12   2   0      475.30      482.21     57.22 o 
   1   3   0       55.92       32.13     13.14 o 
   2   3   0     1061.75      930.77     23.03 o 
   3   3   0      711.36      862.15     21.47 o 
   4   3   0      199.88      238.32     16.72 o 
   5   3   0     7302.19     7262.53     93.56 o 
   6   3   0      926.37     1100.34     33.51 o 
   7   3   0      191.86      199.68     20.39 o 
   8   3   0      385.62      358.77     29.38 o 
   9   3   0     1226.46     1258.50     72.98 o 
  10   3   0       22.86        3.47     31.45 o 
  11   3   0      607.42      797.20     63.84 o 
  12   3   0      506.09      594.18     61.51 o 
   0   4   0        3.95       14.42     49.80 o 
   1   4   0       11.17       27.74     28.92 o 
   2   4   0     3902.28     4064.05     70.07 o 
   3   4   0     7230.42     6958.84     95.77 o 
   4   4   0      591.42      624.77     22.95 o 
   5   4   0      318.80      311.11     27.93 o 
   6   4   0      473.08      478.30     52.52 o 
   7   4   0     2640.83     2396.70     53.55 o 
   8   4   0      191.66      165.03     30.57 o 
   9   4   0      587.33      697.73     47.42 o 
  10   4   0      114.88      152.03     43.23 o 
  11   4   0      169.95      166.74     45.54 o 
  12   4   0       55.28      -37.08     56.20 o 
   1   5   0     2937.19     2507.30     74.33 o 
   2   5   0      233.93      196.67     23.61 o 
   3   5   0      912.15      944.34     39.65 o 
   4   5   0      198.75      211.46     17.55 o 
   5   5   0     2801.10     2648.90     62.95 o 
   6   5   0        2.51       73.60     23.58 o 
   7   5   0      299.51      333.97     34.02 o 
   8   5   0      339.77      316.95     35.90 o 
   9   5   0      249.85      247.60     45.85 o 
  10   5   0       78.27       69.37     53.67 o 
  11   5   0      358.91      342.99     89.26 o 
   0   6   0     1125.95     1212.40     50.52 o 
   1   6   0      104.95       90.46     25.74 o 
   2   6   0      346.89      360.48     28.38 o 
   3   6   0     6068.83     5958.19    116.53 o 
   4   6   0      231.32      229.99     18.13 o 
   5   6   0      254.17      293.37     34.27 o 
   6   6   0       57.90       61.59     31.89 o 
   7   6   0      434.03      479.01     48.89 o 
   8   6   0      573.02      492.97     41.23 o 
   9   6   0     1815.38     1730.65    140.00 o 
  10   6   0      270.39      285.44     61.20 o 
  11   6   0       99.29      142.76     59.97 o 
   1   7   0      498.92      491.09     41.26 o 
   2   7   0       12.67        6.73     30.39 o 
   3   7   0        4.90        8.08     32.99 o 
   4   7   0      221.17      237.19     63.31 o 
   5   7   0       64.84       77.83     27.87 o 
   6   7   0      425.58      396.40     40.54 o 
   7   7   0      848.10      875.82     56.77 o 
   8   7   0        0.09       30.46     37.52 o 
   9   7   0        7.46      -38.55     47.28 o 
  10   7   0      210.10      237.60     88.69 o 
   0   8   0      316.80      302.99     39.80 o 
   1   8   0       17.33       30.53     32.48 o 
   2   8   0       22.05      -19.37     35.26 o 
   3   8   0      942.92      850.70     63.21 o 
   4   8   0      890.69     1055.14     82.48 o 
   5   8   0       75.61       44.62     48.88 o 
   6   8   0      710.15      771.18    130.18 o 
   7   8   0      161.87       84.00     57.28 o 
   8   8   0      120.35      140.41     61.05 o 
   9   8   0       38.69       10.80     86.32 o 
   1   9   0       29.93      -55.50     52.42 o 
   2   9   0      124.18      196.76     44.15 o 
   3   9   0       49.25        6.81     47.66 o 
   4   9   0      773.40      686.68     75.12 o 
   5   9   0      162.00       68.49     72.70 o 
   6   9   0      133.74       17.85     53.08 o 
   7   9   0       12.44       37.49     88.73 o 
   0  10   0     1239.46     1687.04    195.87 o 
   1  10   0       14.69       -8.83     59.53 o 
   2  10   0      160.30      175.95     99.78 o 
   3  10   0      236.19      148.35     96.56 o 
   4  10   0      826.74      901.09    156.79 o 
   5  10   0        2.51      -16.56     54.68 o 
   1  11   0      146.87      117.52     99.78 o 
 -13   1   1        7.94       25.79     39.68 o 
 -12   1   1      192.72      177.12     36.65 o 
 -11   1   1       45.92       80.49     36.69 o 
 -10   1   1      196.18      281.04     38.17 o 
  -9   1   1      421.72      405.69     35.82 o 
  -8   1   1      349.99      330.26     30.43 o 
  -7   1   1     1127.47     1222.00     49.80 o 
  -6   1   1     1438.13     1606.31     42.91 o 
  -5   1   1     1423.22     1377.04     40.44 o 
  -4   1   1       54.93       41.33     11.52 o 
  -3   1   1      594.78      627.58     16.53 o 
  -2   1   1    13857.99    13909.26    140.00 o 
   2   1   1    11404.99    11531.65    131.10 o 
   3   1   1        0.82        3.56      8.30 o 
   4   1   1     2245.79     2265.07     41.55 o 
   5   1   1      123.09      186.93     19.70 o 
   6   1   1      618.22      780.44     29.78 o 
   7   1   1      244.24      339.46     23.05 o 
   8   1   1     1617.36     1683.89     49.67 o 
   9   1   1      233.80      274.99     36.55 o 
  10   1   1     1322.30     1335.37     63.77 o 
  11   1   1      146.78      112.19     41.88 o 
  12   1   1      250.47      330.11     46.27 o 
  13   1   1      155.22      154.11     45.02 o 
 -12   2   1       96.86       87.38     39.29 o 
 -11   2   1       19.93       41.34     35.51 o 
 -10   2   1      854.44      946.96     59.64 o 
  -9   2   1     1753.61     1761.65     63.27 o 
  -8   2   1        7.00       15.00     18.31 o 
  -7   2   1     1015.07      918.86     33.42 o 
  -6   2   1      215.55      302.62     18.95 o 
  -5   2   1     1042.66     1101.33     30.36 o 
  -4   2   1      918.29      952.42     22.81 o 
  -3   2   1       39.92       37.08      7.58 o 
  -2   2   1     3961.21     3813.94     43.63 o 
  -1   2   1      880.66      726.15     19.58 o 
   2   2   1       11.92       24.60      6.76 o 
   3   2   1    16218.91    17197.96    172.28 o 
   4   2   1       67.54       32.76     13.08 o 
   5   2   1     7097.62     7304.49    103.45 o 
   6   2   1       15.64       30.46     15.48 o 
   7   2   1      102.12      111.07     17.15 o 
   8   2   1      965.86     1022.90     35.91 o 
   9   2   1      446.82      467.33     33.54 o 
  10   2   1      348.14      333.16     41.29 o 
  11   2   1      525.92      495.46     47.51 o 
  12   2   1       21.81      -43.94     45.82 o 
 -12   3   1        4.31       41.95     42.67 o 
 -11   3   1      875.83      791.60     64.49 o 
 -10   3   1       11.97       65.77     32.66 o 
  -9   3   1      405.27      402.60     32.57 o 
  -8   3   1     2144.49     2204.17     56.91 o 
  -7   3   1      132.79      117.22     18.70 o 
  -6   3   1      202.69      169.90     18.21 o 
  -5   3   1     1719.50     1663.25     33.81 o 
  -4   3   1        0.48       -3.03     15.20 o 
  -3   3   1     2316.30     2112.72     32.60 o 
  -2   3   1       95.64      121.59     11.52 o 
  -1   3   1      198.30      165.41     15.95 o 
   0   3   1     7019.92     6850.72    128.28 o 
   1   3   1     1680.92     1628.73     40.21 o 
   2   3   1     2305.06     2303.01     39.92 o 
   3   3   1    22376.26    21999.24    236.61 o 
   4   3   1     4565.19     4650.11     65.81 o 
   5   3   1     3637.62     4328.61     62.06 o 
   6   3   1      109.78      171.82     18.27 o 
   7   3   1     2250.23     2209.48     48.93 o 
   8   3   1        5.49       36.79     22.74 o 
   9   3   1       40.30       83.83     26.06 o 
  10   3   1        0.07       10.21     34.06 o 
  11   3   1      281.73      201.55     47.40 o 
  12   3   1        2.68      112.76     77.87 o 
 -12   4   1      203.61      131.92     97.41 o 
 -11   4   1       62.36       75.29     40.46 o 
 -10   4   1       59.90       99.05     39.65 o 
  -9   4   1        3.32       -5.54     35.41 o 
  -8   4   1      482.71      460.28     30.67 o 
  -7   4   1       29.56       45.32     18.87 o 
  -6   4   1      535.50      581.71     33.52 o 
  -5   4   1      703.33      675.19     36.39 o 
  -4   4   1       44.78       54.15     13.50 o 
  -3   4   1      679.61      676.60     25.44 o 
  -2   4   1      395.96      400.49     21.39 o 
  -1   4   1        1.33       29.62     23.49 o 
   0   4   1       41.78       37.64     37.36 o 
   1   4   1     2726.39     2997.16     78.80 o 
   2   4   1      946.89      908.07     31.81 o 
   3   4   1     2589.21     2353.65     44.90 o 
   4   4   1      135.77      139.82     16.16 o 
   5   4   1     2215.58     2117.60     73.29 o 
   6   4   1       15.42        6.39     21.02 o 
   7   4   1      583.40      546.23     38.77 o 
   8   4   1       91.33       68.14     27.42 o 
   9   4   1       26.67       22.23     28.59 o 
  10   4   1        6.15       26.94     38.62 o 
  11   4   1       18.05       53.19     42.11 o 
  12   4   1       16.42       57.98     54.81 o 
 -11   5   1        0.52      -30.64    111.64 o 
 -10   5   1        0.47      -22.29     37.52 o 
  -9   5   1      278.88      294.04     37.83 o 
  -8   5   1      141.88      154.85     31.31 o 
  -7   5   1        8.85       43.85     26.28 o 
  -6   5   1     1088.81     1185.90     46.75 o 
  -5   5   1        1.21        7.82     18.71 o 
  -4   5   1       41.77       40.04     16.69 o 
  -3   5   1       17.62       34.26     19.74 o 
  -2   5   1      475.74      520.52     44.56 o 
  -1   5   1      147.09      204.53     29.17 o 
   0   5   1       94.60      142.10     43.75 o 
   1   5   1     3331.34     3574.03     92.50 o 
   2   5   1     2097.36     2397.87     60.45 o 
   3   5   1      607.69      652.60     34.96 o 
   4   5   1      217.17      198.95     17.51 o 
   5   5   1      346.56      380.11     34.46 o 
   6   5   1      200.31      201.04     28.07 o 
   7   5   1      940.69      914.13     46.40 o 
   8   5   1     1679.05     1498.65     62.91 o 
   9   5   1       18.73      -42.20     29.29 o 
  10   5   1       29.96       79.67     46.10 o 
  11   5   1        4.16       10.29     53.99 o 
 -11   6   1      236.02      229.60     63.85 o 
 -10   6   1      323.39      336.35     78.25 o 
  -9   6   1      130.07      167.86     43.52 o 
  -8   6   1     1172.06     1077.02     85.62 o 
  -7   6   1      447.23      478.36     36.89 o 
  -6   6   1      172.87      159.69     59.37 o 
  -5   6   1      371.02      458.53     36.95 o 
  -4   6   1     1107.66     1113.48     43.18 o 
  -3   6   1      424.12      360.46     29.26 o 
  -2   6   1      220.24      242.23     25.39 o 
  -1   6   1      570.58      587.30     30.90 o 
   0   6   1       85.23       69.12     15.52 o 
   1   6   1     1377.53     1430.89     86.78 o 
   2   6   1      116.84      195.65     37.22 o 
   3   6   1       37.01       65.65     23.29 o 
   4   6   1      553.81      595.49     26.91 o 
   5   6   1        4.80       12.88     26.89 o 
   6   6   1      441.30      411.48     41.33 o 
   7   6   1       34.65       78.93     28.12 o 
   8   6   1        0.17      -11.57     27.67 o 
   9   6   1      191.51      174.61     43.14 o 
  10   6   1       57.84       55.16     50.90 o 
 -10   7   1       69.85      218.73     87.64 o 
  -9   7   1       51.48       -5.41     52.90 o 
  -8   7   1      379.00      406.49     48.52 o 
  -7   7   1      398.54      359.05     53.67 o 
  -6   7   1      234.13      319.81     38.99 o 
  -5   7   1      363.09      367.83     44.11 o 
  -4   7   1      304.79      312.66     44.78 o 
  -3   7   1      789.73      862.46     59.23 o 
  -2   7   1      453.11      434.06     43.98 o 
  -1   7   1      491.22      562.21     42.54 o 
   0   7   1     3662.21     3633.56     77.23 o 
   1   7   1      117.92       98.06     30.79 o 
   2   7   1        3.78       78.31     32.71 o 
   3   7   1     1525.46     1575.67     88.63 o 
   4   7   1     1037.68     1142.35     81.24 o 
   5   7   1       30.41      -34.82     32.15 o 
   6   7   1      502.24      513.30     68.82 o 
   7   7   1       43.68       88.32     46.32 o 
   8   7   1      101.25      129.49     58.88 o 
   9   7   1      261.35      115.49     57.18 o 
  10   7   1       34.33       45.91     80.91 o 
  -9   8   1       64.16       48.03     59.81 o 
  -8   8   1       39.20      146.01     60.38 o 
  -7   8   1      132.23      154.76    125.35 o 
  -6   8   1       16.64       33.80     52.45 o 
  -5   8   1        4.56      -34.83     47.18 o 
  -4   8   1      153.48      276.19     57.17 o 
  -3   8   1      175.52      128.17     42.35 o 
  -2   8   1      944.24      824.78     87.70 o 
  -1   8   1      990.68      982.45     59.19 o 
   0   8   1       37.68       39.28     23.12 o 
   1   8   1        0.04       15.54     33.36 o 
   2   8   1     1146.02     1300.03     71.65 o 
   3   8   1     1180.41     1194.59     82.79 o 
   4   8   1      890.62      883.63     77.81 o 
   5   8   1       75.81      103.78     50.47 o 
   6   8   1       59.86       24.85     48.96 o 
   7   8   1       34.90       60.84     56.64 o 
   8   8   1      677.13      660.84     82.31 o 
   9   8   1       79.12       20.44     61.04 o 
  -7   9   1       28.64       10.80     62.93 o 
  -6   9   1       38.16       21.09     52.97 o 
  -5   9   1      309.91      130.18     57.03 o 
  -4   9   1       38.50      -21.99     48.83 o 
  -3   9   1       69.11      103.28     53.65 o 
  -2   9   1      655.95      712.62     59.56 o 
  -1   9   1       35.53       13.69     56.10 o 
   0   9   1      118.72       84.42     59.44 o 
   1   9   1      251.49      316.83    121.41 o 
   2   9   1      282.69      175.26     51.02 o 
   3   9   1      108.36      111.43     51.20 o 
   4   9   1      391.61      401.62     63.93 o 
   5   9   1        8.37       57.78     62.32 o 
   6   9   1      235.63      283.80    103.77 o 
   7   9   1      124.94      105.92     61.08 o 
  -5  10   1       63.36       28.57     56.11 o 
  -4  10   1       44.58       23.24     96.65 o 
  -3  10   1       62.49       10.91     87.55 o 
  -2  10   1       87.95       53.62     63.73 o 
  -1  10   1      782.16      623.18    116.10 o 
   0  10   1      180.43      153.14    130.80 o 
   1  10   1       27.37      100.07     91.15 o 
   2  10   1      198.70      208.48    103.58 o 
   3  10   1       99.10      240.92    106.99 o 
   4  10   1       18.88     -111.64     80.43 o 
   5  10   1      500.69      468.93     76.07 o 
   0  11   1       36.52      181.45    106.23 o 
   1  11   1       85.93       12.81     96.18 o 
 -13   0   2      131.80       -0.85     81.76 o 
 -12   0   2      224.89      269.70     51.16 o 
 -11   0   2      111.93      153.44     44.13 o 
 -10   0   2      158.06      149.54     53.51 o 
  -9   0   2       82.29       17.69     42.39 o 
  -8   0   2      886.62      953.03     72.99 o 
  -7   0   2     4361.08     4343.78    184.49 o 
  -6   0   2      101.16      210.17     38.02 o 
  -5   0   2        6.21      -28.03     28.93 o 
  -4   0   2      157.55      151.30     29.59 o 
  -3   0   2    11135.95    11293.42    246.48 o 
   4   0   2      473.89      421.06     92.43 o 
   5   0   2      835.04      844.51     53.71 o 
   6   0   2      296.64      225.79     40.34 o 
   7   0   2     5634.12     5945.93    162.77 o 
   8   0   2      356.54      413.34     29.81 o 
   9   0   2       65.04       93.36     41.78 o 
  10   0   2      997.85      970.45     80.48 o 
  11   0   2      665.42      589.39     71.02 o 
  12   0   2     1062.37      994.68     89.34 o 
  13   0   2        1.02        6.77     56.80 o 
 -13   1   2        0.23      102.13     41.04 o 
 -12   1   2       48.12      179.86     40.99 o 
 -11   1   2      162.28      176.79     34.71 o 
 -10   1   2     7237.22     7004.39    127.83 o 
  -9   1   2       92.77       98.48     40.26 o 
  -8   1   2       58.88       77.25     27.72 o 
  -7   1   2        3.20       19.59     23.39 o 
  -6   1   2        3.28       63.93     16.33 o 
  -5   1   2     1879.38     1917.55     45.91 o 
  -4   1   2     2054.02     2064.57     50.16 o 
  -3   1   2     2069.27     1828.94     28.14 o 
  -2   1   2     2850.13     2806.72     36.23 o 
   1   1   2     8288.49     4180.89    128.52 o 
   2   1   2      143.80       13.37      6.23 o 
   3   1   2        8.33       36.01     10.70 o 
   4   1   2      210.89      189.52     20.36 o 
   5   1   2      559.72      645.13     29.83 o 
   6   1   2      208.09      332.58     25.29 o 
   7   1   2     1014.27     1125.06     40.63 o 
   8   1   2      836.03      956.51     40.15 o 
   9   1   2      184.85      191.43     25.67 o 
  10   1   2      207.00      288.83     63.10 o 
  11   1   2       88.63       69.21     35.96 o 
  12   1   2      347.88      319.83     49.60 o 
  13   1   2      988.38      981.02     67.04 o 
 -12   2   2      610.54      608.53     53.23 o 
 -11   2   2      152.39      122.79     51.85 o 
 -10   2   2      763.49      775.95     51.11 o 
  -9   2   2        4.89        1.58     26.15 o 
  -8   2   2     1602.94     1576.04     42.91 o 
  -7   2   2     1053.92     1018.28     35.00 o 
  -6   2   2      703.76      783.00     26.16 o 
  -5   2   2      896.61     1004.77     29.36 o 
  -4   2   2    14296.73    14743.58    153.04 o 
  -3   2   2     1091.73     1067.19     18.49 o 
  -2   2   2       43.71        9.82      5.75 o 
  -1   2   2     4894.92     4586.34     67.80 o 
   0   2   2     2259.30     1048.73    157.31 o 
   2   2   2    15794.60    15365.90    176.27 o 
   3   2   2      730.53      780.32     17.91 o 
   4   2   2      827.52      988.15     35.61 o 
   5   2   2     1871.46     1856.10     44.19 o 
   6   2   2       29.72       54.18     16.47 o 
   7   2   2      342.91      289.20     21.83 o 
   8   2   2     1421.31     1341.97     40.92 o 
   9   2   2      290.09      341.53     36.72 o 
  10   2   2      408.44      374.88     41.88 o 
  11   2   2       30.34       -1.18     41.50 o 
  12   2   2       14.66      -27.84     34.77 o 
 -12   3   2       93.00      112.62     46.63 o 
 -11   3   2      405.13      444.74     52.84 o 
 -10   3   2      137.58      131.27     33.84 o 
  -9   3   2      628.31      737.86     38.13 o 
  -8   3   2      644.54      607.52     33.82 o 
  -7   3   2     2023.01     1859.38     52.96 o 
  -6   3   2     1219.01     1212.48     34.37 o 
  -5   3   2     2875.94     3263.82     47.83 o 
  -4   3   2      499.89      574.66     24.00 o 
  -3   3   2     4503.21     3977.87     49.67 o 
  -2   3   2      352.91      322.57     14.05 o 
  -1   3   2     3485.03     3350.52     55.29 o 
   0   3   2       10.71       30.75     17.52 o 
   1   3   2     4734.34     4953.55     66.92 o 
   2   3   2      150.49      296.57     17.47 o 
   3   3   2      767.04      650.56     20.80 o 
   4   3   2        5.79       31.23     14.83 o 
   5   3   2      441.12      427.95     19.50 o 
   6   3   2      211.43      203.78     19.31 o 
   7   3   2       17.04        8.47     17.14 o 
   8   3   2      100.08       61.47     24.19 o 
   9   3   2       32.53       48.92     25.76 o 
  10   3   2       95.41       43.39     32.80 o 
  11   3   2       85.23      106.14    113.96 o 
  12   3   2        0.79      -63.68     72.37 o 
 -12   4   2        0.11        2.51     57.98 o 
 -11   4   2      816.70      894.79     79.69 o 
 -10   4   2      325.58      321.17     47.36 o 
  -9   4   2      429.50      435.68     39.51 o 
  -8   4   2       22.33       51.32     37.57 o 
  -7   4   2      541.59      552.39     28.27 o 
  -6   4   2      233.01      256.01     29.48 o 
  -5   4   2     2476.53     2237.77     58.99 o 
  -4   4   2       17.05       11.16     14.00 o 
  -3   4   2      462.01      620.79     22.12 o 
  -2   4   2        8.12       22.33     15.23 o 
  -1   4   2     2685.68     2425.07     56.57 o 
   0   4   2     1500.64     1397.52     44.19 o 
   1   4   2     2380.01     2161.65     83.27 o 
   2   4   2     3431.78     3388.61     62.98 o 
   3   4   2     2939.06     3201.13     55.93 o 
   4   4   2      180.78      128.48     17.34 o 
   5   4   2     1338.77     1317.01     45.40 o 
   6   4   2      128.29      214.16     26.64 o 
   7   4   2      513.21      454.17     27.80 o 
   8   4   2      835.17      825.59     52.64 o 
   9   4   2       42.31       65.49     30.80 o 
  10   4   2      229.02      215.94     44.21 o 
  11   4   2        3.17       -4.18     49.04 o 
  12   4   2       98.58       83.98     56.18 o 
 -11   5   2      395.04      213.67     62.32 o 
 -10   5   2        8.81       32.49     48.08 o 
  -9   5   2      322.81      264.07     35.99 o 
  -8   5   2        2.38      -10.28     27.13 o 
  -7   5   2     1764.59     1682.77     56.79 o 
  -6   5   2      641.97      608.63     35.17 o 
  -5   5   2        1.17       33.83     19.21 o 
  -4   5   2       17.76       27.01     14.49 o 
  -3   5   2     3265.62     3293.99     72.18 o 
  -2   5   2     1946.13     1826.75     50.38 o 
  -1   5   2     3662.90     3469.19     72.98 o 
   0   5   2      478.47      493.49     26.07 o 
   1   5   2     2029.14     1976.08     65.36 o 
   2   5   2      141.58      209.00     25.28 o 
   3   5   2      145.82      104.19     24.81 o 
   4   5   2      917.29      772.33     32.99 o 
   5   5   2     1803.22     1772.28     51.44 o 
   6   5   2      726.85      743.57     39.84 o 
   7   5   2     1156.55     1119.85     51.21 o 
   8   5   2        0.56      -40.25     26.83 o 
   9   5   2        5.36       25.02     32.15 o 
  10   5   2      525.36      549.19     54.60 o 
  11   5   2      288.27      547.96    113.82 o 
 -11   6   2      255.64      356.60     68.50 o 
 -10   6   2      108.86       47.63     48.03 o 
  -9   6   2       31.71       90.25     39.11 o 
  -8   6   2      157.69      119.68     57.79 o 
  -7   6   2      117.98      183.94     40.49 o 
  -6   6   2      232.73      302.55     47.63 o 
  -5   6   2      610.85      679.18     42.17 o 
  -4   6   2       32.64       26.83     14.41 o 
  -3   6   2     2645.96     2607.65     71.38 o 
  -2   6   2       25.11        6.86     35.77 o 
  -1   6   2     1244.70     1121.95     42.47 o 
   0   6   2      332.27      373.89     21.68 o 
   1   6   2      181.38      217.98     36.89 o 
   2   6   2      599.32      612.95     57.57 o 
   3   6   2       50.92       72.53     63.22 o 
   4   6   2       31.63       25.22     24.77 o 
   5   6   2       27.60        5.63     30.97 o 
   6   6   2     2313.53     2182.49     76.81 o 
   7   6   2        9.19       36.09     27.19 o 
   8   6   2       78.99       70.14     31.49 o 
   9   6   2        0.57      -11.09     38.14 o 
  10   6   2        4.68       57.14     51.88 o 
 -10   7   2        9.86       30.83     79.01 o 
  -9   7   2       14.45       13.04     50.13 o 
  -8   7   2      122.34      165.47     40.46 o 
  -7   7   2      795.20      842.35     56.71 o 
  -6   7   2      213.22      212.02     36.81 o 
  -5   7   2       53.96       72.30     28.94 o 
  -4   7   2      633.64      602.88     54.85 o 
  -3   7   2      123.84       89.46     36.04 o 
  -2   7   2      331.43      337.30     42.99 o 
  -1   7   2      428.93      491.34     44.06 o 
   0   7   2      681.52      809.11     29.72 o 
   1   7   2      452.77      444.06     57.29 o 
   2   7   2      451.93      521.20     60.76 o 
   3   7   2       23.61       -5.64     52.50 o 
   4   7   2      846.76      713.00     69.58 o 
   5   7   2       21.73      -37.60     51.43 o 
   6   7   2      635.31      590.15     47.13 o 
   7   7   2      279.02      268.03     42.57 o 
   8   7   2       75.08       62.68     38.76 o 
   9   7   2        0.51       83.34     54.57 o 
  10   7   2      125.81      247.94     92.95 o 
  -9   8   2       15.96      -69.30     51.40 o 
  -8   8   2      596.58      616.15    143.08 o 
  -7   8   2        0.16       -7.04     91.96 o 
  -6   8   2       12.91        1.88     57.15 o 
  -5   8   2      235.71       56.44     51.51 o 
  -4   8   2       56.04       77.88     40.92 o 
  -3   8   2       77.36      111.15     46.66 o 
  -2   8   2      880.55      943.53     86.42 o 
  -1   8   2       87.73       97.34     34.57 o 
   0   8   2      271.20      331.51     55.61 o 
   1   8   2        6.20      -15.33     31.83 o 
   2   8   2     1164.53     1106.64    194.59 o 
   3   8   2      417.99      391.27    182.73 o 
   4   8   2      630.80      649.57     70.20 o 
   5   8   2     1974.27     1875.94    107.79 o 
   6   8   2      335.62      367.48     95.99 o 
   7   8   2        9.22       50.54     56.08 o 
   8   8   2      369.42      429.29    118.57 o 
  -7   9   2      171.90      104.60     74.32 o 
  -6   9   2       76.20      145.82     58.57 o 
  -5   9   2      159.14      187.80     78.58 o 
  -4   9   2      267.69      264.22     59.55 o 
  -3   9   2      140.17      193.29     47.07 o 
  -2   9   2      144.54      139.53     43.13 o 
  -1   9   2        4.34       -8.31     54.24 o 
   0   9   2       32.66       37.24     78.21 o 
   1   9   2       56.79       61.56     83.37 o 
   2   9   2      125.92      100.31     47.13 o 
   3   9   2      187.29      237.61     56.02 o 
   4   9   2        1.15       31.30     50.38 o 
   5   9   2       64.81       90.13     53.31 o 
   6   9   2       17.49      -56.56     50.35 o 
   7   9   2       45.01       19.66     57.47 o 
  -5  10   2        7.43      -37.96     79.49 o 
  -4  10   2       29.43      -15.56     90.96 o 
  -3  10   2        8.46      -29.97     87.83 o 
  -2  10   2      137.81      152.82     69.11 o 
  -1  10   2       44.38       -8.27     58.81 o 
   0  10   2      446.01      544.92    129.47 o 
   1  10   2        2.71      -23.90     84.80 o 
   2  10   2       24.30       50.08     88.40 o 
   3  10   2       81.31      191.70    103.58 o 
   4  10   2       89.18      141.23     98.65 o 
   5  10   2        0.09       10.69     68.25 o 
   0  11   2      820.11     1017.67    163.81 o 
 -13   1   3       15.12       -6.67     36.08 o 
 -12   1   3      338.49      404.21     47.91 o 
 -11   1   3      455.75      405.26     49.85 o 
 -10   1   3     1247.71     1271.08     55.96 o 
  -9   1   3       18.06       15.93     29.70 o 
  -8   1   3     2212.94     2332.21     79.21 o 
  -7   1   3      345.12      430.94     33.27 o 
  -6   1   3       36.02       -6.60     22.19 o 
  -5   1   3      688.54      592.60     34.09 o 
  -4   1   3       16.78       -5.47     13.36 o 
  -3   1   3     1344.39     1254.20     24.89 o 
  -2   1   3    15398.37    15444.20    175.93 o 
   1   1   3       54.84        2.13      7.81 o 
   2   1   3    20538.22    20574.70    268.67 o 
   3   1   3      774.37      716.05     21.41 o 
   4   1   3     1940.34     1928.53     52.63 o 
   5   1   3      116.61      148.92     25.89 o 
   6   1   3     1664.90     1904.60     56.93 o 
   7   1   3      233.61      236.79     23.99 o 
   8   1   3      323.83      321.83     28.17 o 
   9   1   3      153.53      195.44     31.60 o 
  10   1   3      113.58      124.23     34.53 o 
  11   1   3      111.51      127.05     37.24 o 
  12   1   3        9.98       43.49     37.68 o 
 -12   2   3        4.96       14.73     36.71 o 
 -11   2   3       12.59      -15.87     33.85 o 
 -10   2   3       26.86        4.31     28.25 o 
  -9   2   3      717.84      736.68     63.24 o 
  -8   2   3      316.53      337.01     29.92 o 
  -7   2   3     2151.39     2132.71     47.00 o 
  -6   2   3       58.22       66.91     14.26 o 
  -5   2   3       53.47       73.03     14.08 o 
  -4   2   3       48.41       -4.23     11.10 o 
  -3   2   3      215.72      270.10     10.54 o 
  -2   2   3     6381.13     6170.12     72.03 o 
  -1   2   3     2505.06     2434.42     36.39 o 
   2   2   3    23536.21    22520.46    271.17 o 
   3   2   3       86.11      121.20     10.56 o 
   4   2   3      460.89      533.82     22.89 o 
   5   2   3     4380.78     4288.37     76.17 o 
   6   2   3      422.88      486.21     30.77 o 
   7   2   3      742.58      744.00     34.72 o 
   8   2   3     2473.96     2332.96     53.02 o 
   9   2   3      528.96      551.19     37.03 o 
  10   2   3     1990.70     1914.60     82.04 o 
  11   2   3        9.50      -18.37     34.15 o 
  12   2   3      315.12      243.33     44.87 o 
 -12   3   3        7.65        9.18     41.22 o 
 -11   3   3      826.71      844.45     65.22 o 
 -10   3   3      101.95      141.12     65.32 o 
  -9   3   3     1808.96     1684.78     60.64 o 
  -8   3   3      104.99       89.86     21.46 o 
  -7   3   3        1.71       27.40     15.69 o 
  -6   3   3        0.39      160.70     15.34 o 
  -5   3   3      949.90      945.30     24.51 o 
  -4   3   3      243.47      269.05     16.23 o 
  -3   3   3     2417.59     2256.84     34.48 o 
  -2   3   3        7.12       17.48      7.46 o 
  -1   3   3     4404.71     4384.62     60.52 o 
   0   3   3      237.41      225.11      9.57 o 
   1   3   3    22930.39    22679.39    283.81 o 
   2   3   3     2488.76     2568.00     38.37 o 
   3   3   3      180.82      195.43     15.54 o 
   4   3   3     3503.90     4008.75     60.02 o 
   5   3   3     1033.41     1082.64     38.40 o 
   6   3   3      799.35      820.79     33.30 o 
   7   3   3      533.35      502.92     30.70 o 
   8   3   3     1548.11     1466.63     50.03 o 
   9   3   3      951.16      968.77     54.48 o 
  10   3   3      995.36      866.87     60.25 o 
  11   3   3       62.58       24.54     52.17 o 
  12   3   3      468.64      445.18     58.24 o 
 -12   4   3       11.55      -27.36     57.71 o 
 -11   4   3      279.23      293.27     71.12 o 
 -10   4   3       86.49       91.81     38.93 o 
  -9   4   3      216.60      196.49     39.60 o 
  -8   4   3      186.75      158.20     24.58 o 
  -7   4   3     3899.90     3620.08     68.89 o 
  -6   4   3        0.46       -0.15     19.50 o 
  -5   4   3     1629.07     1557.45     41.47 o 
  -4   4   3        7.38       24.86     14.11 o 
  -3   4   3     8582.83     8485.66    113.43 o 
  -2   4   3       11.30       39.23     22.66 o 
  -1   4   3      527.72      569.44     27.94 o 
   0   4   3        8.77       12.93     15.64 o 
   1   4   3       75.10       89.58     25.90 o 
   2   4   3     1986.72     2111.18     44.65 o 
   3   4   3      882.81      880.09     28.61 o 
   4   4   3     1560.01     1631.59     40.97 o 
   5   4   3     6401.89     6471.89    118.36 o 
   6   4   3       18.72       38.90     24.61 o 
   7   4   3      527.21      492.46     28.78 o 
   8   4   3       23.03       56.03     28.83 o 
   9   4   3     1224.64     1298.20     60.36 o 
  10   4   3      122.57      118.28     49.88 o 
  11   4   3        0.53       45.78     52.42 o 
  12   4   3        9.18        4.00     52.27 o 
 -11   5   3       40.16       21.42     57.24 o 
 -10   5   3        3.91       10.38     47.26 o 
  -9   5   3      212.11      226.18     33.99 o 
  -8   5   3      688.71      681.77     43.24 o 
  -7   5   3        1.31       48.73     25.19 o 
  -6   5   3      374.66      365.88     33.24 o 
  -5   5   3      427.33      437.60     25.98 o 
  -4   5   3       34.37       -7.23     23.45 o 
  -3   5   3     2237.06     2422.46     58.43 o 
  -2   5   3      973.84      963.94     35.79 o 
  -1   5   3       48.23       23.70     21.17 o 
   0   5   3       81.87      119.26     11.84 o 
   1   5   3      377.61      453.38     40.54 o 
   2   5   3     3649.68     3654.28     88.99 o 
   3   5   3      775.76      678.86     25.47 o 
   4   5   3      238.60      238.21     23.79 o 
   5   5   3      957.73     1010.81     42.73 o 
   6   5   3      954.06      954.54     44.99 o 
   7   5   3     1124.04     1133.38     52.24 o 
   8   5   3      126.30      117.14     35.08 o 
   9   5   3      369.54      345.94     65.21 o 
  10   5   3       54.29      129.36     51.86 o 
  11   5   3      257.36      314.70     62.65 o 
 -11   6   3      207.38      252.13     73.13 o 
 -10   6   3      383.00      408.42     63.35 o 
  -9   6   3      129.66       30.98     49.01 o 
  -8   6   3      338.30      292.17     43.75 o 
  -7   6   3     2049.27     1998.31     61.37 o 
  -6   6   3     2495.46     2397.12     79.19 o 
  -5   6   3        0.40      -16.96     22.21 o 
  -4   6   3       14.62       -0.17     13.42 o 
  -3   6   3      445.48      518.03     29.82 o 
  -2   6   3      249.48      223.81     23.54 o 
  -1   6   3       57.08       39.38     18.65 o 
   0   6   3      419.95      446.00     19.95 o 
   1   6   3      123.90      114.44     27.22 o 
   2   6   3       45.97       68.74     64.17 o 
   3   6   3       99.24      123.89     39.71 o 
   4   6   3      101.52      108.90     19.27 o 
   5   6   3      135.30      190.62     31.51 o 
   6   6   3     1066.08     1041.88     90.84 o 
   7   6   3      109.77      130.26     30.36 o 
   8   6   3      197.78      218.46     36.87 o 
   9   6   3        8.69      153.20     35.48 o 
  10   6   3       80.31      -25.61     72.66 o 
 -10   7   3       26.31       44.77     79.49 o 
  -9   7   3       22.12       91.34     77.78 o 
  -8   7   3     1106.15     1217.23     69.65 o 
  -7   7   3       62.68       45.32     43.23 o 
  -6   7   3        4.58       25.63     29.98 o 
  -5   7   3      243.27      248.49     53.20 o 
  -4   7   3       15.78        5.33     53.63 o 
  -3   7   3     1362.03     1432.29     73.40 o 
  -2   7   3     2042.49     1990.49     58.45 o 
  -1   7   3      322.68      234.95     69.02 o 
   0   7   3        1.92      -15.38     20.29 o 
   1   7   3      120.75      148.44     33.13 o 
   2   7   3       73.88       77.53     43.30 o 
   3   7   3      749.58      572.83    127.05 o 
   4   7   3      337.51      333.25     31.07 o 
   5   7   3       58.85      101.58     65.22 o 
   6   7   3        1.40        8.73     31.11 o 
   7   7   3        4.83      -33.18     32.34 o 
   8   7   3       67.16        4.42     38.02 o 
   9   7   3      595.17      665.35    182.54 o 
  10   7   3       47.17      141.90     84.70 o 
  -9   8   3      140.09       78.25     84.70 o 
  -8   8   3      194.50       75.23     56.83 o 
  -7   8   3       86.21       58.80     54.65 o 
  -6   8   3      238.03      309.58     66.21 o 
  -5   8   3        8.90       37.32     50.46 o 
  -4   8   3     1140.35     1148.67     73.14 o 
  -3   8   3      455.38      441.89     50.96 o 
  -2   8   3      401.73      419.05     48.00 o 
  -1   8   3      617.33      573.08     61.21 o 
   0   8   3     1977.87     2008.96     99.04 o 
   1   8   3     1163.61     1089.40    102.49 o 
   2   8   3      819.51      804.48     67.58 o 
   3   8   3      103.15      108.93     48.87 o 
   4   8   3        2.99      -53.62     44.67 o 
   5   8   3      964.59     1029.19    172.44 o 
   6   8   3      367.11      279.03     62.45 o 
   7   8   3      220.30      125.85     96.51 o 
   8   8   3       23.07       45.30     74.27 o 
  -7   9   3       32.88       37.49     57.84 o 
  -6   9   3      447.01      474.00     82.57 o 
  -5   9   3       18.87      -66.80     44.89 o 
  -4   9   3      515.89      572.29     61.29 o 
  -3   9   3        0.02       12.68     60.39 o 
  -2   9   3       89.33      147.16     41.84 o 
  -1   9   3      247.09      178.96     63.92 o 
   0   9   3       57.97      119.23     89.26 o 
   1   9   3      128.39      199.47     93.24 o 
   2   9   3      272.97      368.09     56.64 o 
   3   9   3      610.02      518.09     66.58 o 
   4   9   3       27.40       21.60     49.50 o 
   5   9   3       17.20      114.42     55.31 o 
   6   9   3       32.69       33.58     56.88 o 
   7   9   3       24.03        8.26     58.44 o 
  -5  10   3        2.43       -9.67     71.14 o 
  -4  10   3      422.04      148.73    102.91 o 
  -3  10   3      803.32      509.07    124.54 o 
  -2  10   3       52.78       70.48     93.33 o 
  -1  10   3      111.00      242.63    103.67 o 
   0  10   3      123.27      341.47    114.49 o 
   1  10   3      131.07      244.15    106.14 o 
   2  10   3       61.69      180.79     98.65 o 
   3  10   3      400.62      544.64    133.17 o 
   4  10   3        0.21       85.75     96.75 o 
   5  10   3        2.98       20.92     57.68 o 
   0  11   3       56.98      353.51    120.94 o 
 -13   0   4      684.53      615.28     65.36 o 
 -12   0   4       34.45       43.97     41.22 o 
 -11   0   4      949.87      931.04     83.42 o 
 -10   0   4      857.84      992.85    107.99 o 
  -9   0   4       11.56      -19.67     42.62 o 
  -8   0   4       10.00       20.97     35.30 o 
  -7   0   4      163.50      239.90     51.03 o 
  -6   0   4     3147.25     3031.43    103.20 o 
  -5   0   4      182.28      261.94     39.13 o 
  -4   0   4     2594.43     2536.73     80.43 o 
  -3   0   4      440.46      232.16     43.35 o 
   0   0   4       98.57       -2.46      2.43 o 
   1   0   4       89.24      154.28     41.83 o 
   3   0   4     4112.07     3584.11     92.54 o 
   4   0   4      682.56      782.29     54.82 o 
   5   0   4     5470.22     5410.04    142.18 o 
   6   0   4      366.65      390.37     76.92 o 
   7   0   4       77.28       68.80     34.07 o 
   8   0   4     1979.52     1972.15     88.73 o 
   9   0   4     3434.71     3304.95    134.50 o 
  10   0   4      650.88      672.55     70.34 o 
  11   0   4      793.90      675.35     73.74 o 
  12   0   4      510.08      529.24     75.16 o 
 -13   1   4       55.00       36.81     40.03 o 
 -12   1   4       18.00      -28.15     32.21 o 
 -11   1   4      387.52      378.63     40.66 o 
 -10   1   4     1333.20     1402.03     57.93 o 
  -9   1   4      294.11      303.67     37.33 o 
  -8   1   4      338.59      378.05     35.72 o 
  -7   1   4      409.67      530.03     35.69 o 
  -6   1   4     4786.47     4496.18     91.65 o 
  -5   1   4      469.56      491.90     32.06 o 
  -4   1   4     1396.96     1413.58     36.24 o 
  -3   1   4     1466.71     1602.41     26.71 o 
  -2   1   4    21150.05    19416.16    219.83 o 
   0   1   4       59.42       19.23     13.55 o 
   2   1   4     3965.95     3846.68     58.79 o 
   3   1   4      485.39      550.72     19.22 o 
   4   1   4     1069.77      969.67     41.60 o 
   5   1   4     1306.77     1202.29     51.88 o 
   6   1   4     1247.06     1154.30     53.96 o 
   7   1   4     2804.02     2681.95     81.15 o 
   8   1   4       23.60       58.21     22.30 o 
   9   1   4      407.45      496.95     49.26 o 
  10   1   4      624.61      609.27     82.22 o 
  11   1   4        6.26      -25.65     33.31 o 
  12   1   4       49.48      -15.57     44.06 o 
 -12   2   4       57.10       50.67     37.78 o 
 -11   2   4       20.88       -1.86     32.91 o 
 -10   2   4       63.90       51.96     29.83 o 
  -9   2   4     1381.48     1417.16     54.31 o 
  -8   2   4      111.84      172.66     26.34 o 
  -7   2   4      458.74      475.66     29.73 o 
  -6   2   4      964.81     1171.88     39.31 o 
  -5   2   4      425.81      401.74     25.37 o 
  -4   2   4      195.86      271.09     15.85 o 
  -3   2   4      278.23      238.05     10.45 o 
  -2   2   4     7561.12     7136.23     72.74 o 
  -1   2   4       53.48       85.82     11.53 o 
   1   2   4     5097.66     4628.38     68.92 o 
   2   2   4     5083.17     4141.60     53.85 o 
   3   2   4        3.61       57.80     10.31 o 
   4   2   4       22.56        2.90     18.74 o 
   5   2   4     2432.85     2676.16     57.43 o 
   6   2   4        0.89      -11.85     17.64 o 
   7   2   4        6.84       -0.47     19.60 o 
   8   2   4      187.91      149.19     23.40 o 
   9   2   4       31.67       57.28     28.93 o 
  10   2   4      376.10      420.35     47.04 o 
  11   2   4       48.56       23.67     34.70 o 
  12   2   4      271.69      258.34     44.56 o 
 -12   3   4       68.29      109.54     44.90 o 
 -11   3   4        2.90        6.82     38.13 o 
 -10   3   4      268.80      224.81     37.14 o 
  -9   3   4     2286.50     2188.30     68.75 o 
  -8   3   4     1361.70     1457.18     49.03 o 
  -7   3   4      235.67      219.47     23.94 o 
  -6   3   4      216.38      284.75     22.95 o 
  -5   3   4      494.31      552.37     19.53 o 
  -4   3   4      264.00      254.65     15.06 o 
  -3   3   4      649.62      552.36     17.85 o 
  -2   3   4      124.96       84.29     11.44 o 
  -1   3   4       68.38       51.20      7.40 o 
   0   3   4     1238.95     1203.52     25.70 o 
   1   3   4     1036.90      954.98     19.88 o 
   2   3   4     2369.31     2531.69     43.71 o 
   3   3   4     2731.80     2606.73     46.21 o 
   4   3   4      624.91      660.06     23.37 o 
   5   3   4      126.18      148.53     19.88 o 
   6   3   4       42.94       46.52     18.44 o 
   7   3   4      420.39      425.45     29.76 o 
   8   3   4       97.19       59.24     24.70 o 
   9   3   4      937.13      942.38     55.97 o 
  10   3   4      688.52      737.17     96.15 o 
  11   3   4       75.88      143.52     83.00 o 
  12   3   4        0.17       12.21     44.11 o 
 -12   4   4       10.76       11.26     57.68 o 
 -11   4   4      912.54      814.14     63.74 o 
 -10   4   4      423.21      467.90     59.27 o 
  -9   4   4      453.60      352.24     43.71 o 
  -8   4   4        1.25        1.91     29.79 o 
  -7   4   4       39.78       71.76     19.67 o 
  -6   4   4      789.49      787.67     37.28 o 
  -5   4   4     2138.35     1986.05     46.34 o 
  -4   4   4       58.87       70.22     14.71 o 
  -3   4   4     2366.90     2687.26     52.74 o 
  -2   4   4      176.27      217.47     16.65 o 
  -1   4   4     1419.65     1287.75     42.40 o 
   0   4   4     4394.14     4155.45     60.59 o 
   1   4   4      305.17      230.47     36.77 o 
   2   4   4       77.73       49.43     12.80 o 
   3   4   4     6973.52     6820.42    103.30 o 
   4   4   4      179.08      174.60     21.09 o 
   5   4   4       29.54       32.30     21.62 o 
   6   4   4     3113.73     2980.18     88.36 o 
   7   4   4      155.25      137.78     22.89 o 
   8   4   4      521.40      531.32     41.23 o 
   9   4   4      163.77      265.29     77.62 o 
  10   4   4       34.98       53.44     48.07 o 
  11   4   4      286.73      244.40     61.14 o 
  12   4   4      505.15      547.30     76.06 o 
 -11   5   4       85.31       33.92     69.91 o 
 -10   5   4        0.06      -24.03     65.45 o 
  -9   5   4      626.73      703.29     51.93 o 
  -8   5   4      324.15      373.85     35.60 o 
  -7   5   4     2221.45     2074.32    106.69 o 
  -6   5   4      246.98      276.90     28.47 o 
  -5   5   4      851.92      865.02     33.28 o 
  -4   5   4     2252.14     2427.42     52.21 o 
  -3   5   4     1424.92     1275.83     32.34 o 
  -2   5   4       27.78       -7.13     20.52 o 
  -1   5   4       14.48       22.44     19.10 o 
   0   5   4       53.61       84.00     12.45 o 
   1   5   4       12.15       71.86     28.89 o 
   2   5   4     7059.68     6555.91    312.30 o 
   3   5   4      708.47      686.51     24.27 o 
   4   5   4      754.56      640.02     29.87 o 
   5   5   4      831.77      821.66     45.62 o 
   6   5   4      532.79      611.88     38.50 o 
   7   5   4     2058.23     1839.19     62.26 o 
   8   5   4      668.22      689.06     47.01 o 
   9   5   4      656.75      623.28    115.76 o 
  10   5   4      356.91      368.06     62.38 o 
  11   5   4      117.65      159.68     59.39 o 
 -10   6   4        3.21       46.45     50.09 o 
  -9   6   4       18.44        9.71     48.23 o 
  -8   6   4       99.23      103.65     63.88 o 
  -7   6   4      375.47      474.89     45.68 o 
  -6   6   4       31.45       71.81     31.65 o 
  -5   6   4      408.90      414.54     34.19 o 
  -4   6   4     1102.19     1138.15     36.56 o 
  -3   6   4        0.79       -0.43     17.05 o 
  -2   6   4     3053.99     2993.69     67.95 o 
  -1   6   4      373.04      396.55     27.42 o 
   0   6   4     1176.49     1179.46     42.44 o 
   1   6   4      133.12       99.66     30.91 o 
   2   6   4      994.08      960.24    185.48 o 
   3   6   4      314.50      308.18     24.85 o 
   4   6   4     1323.05     1226.20     44.27 o 
   5   6   4      753.01      759.36     45.97 o 
   6   6   4       39.29       31.94     31.17 o 
   7   6   4       22.21       23.97     28.23 o 
   8   6   4        0.52        7.94     69.25 o 
   9   6   4       44.99        5.72     38.18 o 
  10   6   4       72.02      102.16     87.55 o 
 -10   7   4      266.08      128.81     84.80 o 
  -9   7   4      120.01      220.72     79.01 o 
  -8   7   4      203.63      117.80     46.75 o 
  -7   7   4        0.88       36.22     33.49 o 
  -6   7   4      238.50      279.26     50.66 o 
  -5   7   4     2113.51     2136.20     70.06 o 
  -4   7   4      371.28      357.80     30.06 o 
  -3   7   4        6.66        3.98     34.28 o 
  -2   7   4     2196.21     2208.94    155.97 o 
  -1   7   4       38.67       80.70     30.44 o 
   0   7   4       14.58       28.39     20.46 o 
   1   7   4     1954.29     1704.19     95.56 o 
   2   7   4      486.64      509.77     53.54 o 
   3   7   4       49.10       84.38     43.00 o 
   4   7   4      585.05      577.11     66.07 o 
   5   7   4      207.73      131.81     70.81 o 
   6   7   4      254.85      268.20     59.80 o 
   7   7   4       57.33       19.25     50.81 o 
   8   7   4        3.21       59.42     56.23 o 
   9   7   4      365.28      387.97    146.64 o 
  10   7   4       66.25      -36.04     81.00 o 
  -8   8   4        1.95      143.04     78.25 o 
  -7   8   4        6.39       98.35     56.37 o 
  -6   8   4        8.68      -43.80     45.83 o 
  -5   8   4       39.84       -6.47     39.34 o 
  -4   8   4      176.65      192.62    102.41 o 
  -3   8   4      632.83      672.64     59.11 o 
  -2   8   4     3109.03     3091.01    101.17 o 
  -1   8   4      436.71      345.13     43.22 o 
   0   8   4      122.23      103.87     26.92 o 
   1   8   4     2374.27     2227.98    113.92 o 
   2   8   4     2321.86     2071.74    136.21 o 
   3   8   4        3.15      -36.81     43.92 o 
   4   8   4      247.70      327.43     59.88 o 
   5   8   4       68.17       70.04     53.60 o 
   6   8   4        1.27       26.27     52.40 o 
   7   8   4      189.16      153.85     62.49 o 
   8   8   4       30.19       -7.53     57.17 o 
  -7   9   4       22.94       38.79     76.26 o 
  -6   9   4      812.14      690.14    105.57 o 
  -5   9   4      222.96      222.45     71.04 o 
  -4   9   4       98.49       82.85     44.56 o 
  -3   9   4      118.57      137.86     44.45 o 
  -2   9   4      718.70      733.19     68.71 o 
  -1   9   4      490.31      315.95    103.29 o 
   0   9   4      741.63      602.59    118.19 o 
   1   9   4      565.56      572.62    124.73 o 
   2   9   4      135.69      130.99     48.67 o 
   3   9   4      397.09      361.93     60.38 o 
   4   9   4        0.38      -38.11     57.58 o 
   5   9   4      429.00      436.94     71.49 o 
   6   9   4       27.40       86.52     71.14 o 
   7   9   4      433.99      465.71    170.92 o 
  -5  10   4      288.98      193.31     79.49 o 
  -4  10   4      263.78      219.39    102.16 o 
  -3  10   4       16.08     -111.45     80.15 o 
  -2  10   4      214.96      158.40     98.93 o 
  -1  10   4      265.11      218.06    101.78 o 
   0  10   4      105.54      221.10    101.87 o 
   1  10   4      536.33      565.51    124.54 o 
   2  10   4        2.08      -84.61     77.97 o 
   3  10   4      350.66      334.83    120.18 o 
   4  10   4      215.84      227.36    112.02 o 
   5  10   4       37.19      -24.87     56.40 o 
 -13   1   5       17.82       19.89     40.20 o 
 -12   1   5      177.68      165.12     37.95 o 
 -11   1   5      797.02      829.69     62.54 o 
 -10   1   5      949.60      962.81     56.66 o 
  -9   1   5      141.86      210.02     35.48 o 
  -8   1   5       97.12      118.24     28.78 o 
  -7   1   5       31.26       42.19     23.30 o 
  -6   1   5      681.70      849.44     40.53 o 
  -5   1   5      653.01      786.20     31.59 o 
  -4   1   5      209.19      251.43     19.22 o 
  -3   1   5     3207.60     3161.81     45.13 o 
  -2   1   5       27.24       27.24      8.32 o 
  -1   1   5      241.26      238.15     22.97 o 
   1   1   5     5351.98     4906.20    145.06 o 
   2   1   5     2814.10     2805.97     94.33 o 
   3   1   5      187.17      154.50     15.04 o 
   4   1   5     1918.53     1824.43     55.53 o 
   5   1   5      717.21      780.80     44.07 o 
   6   1   5       73.47       79.63     23.94 o 
   7   1   5      171.89      136.37     26.75 o 
   8   1   5        5.44      -24.67     21.23 o 
   9   1   5     1077.36     1155.99     49.40 o 
  10   1   5      104.34      138.34     36.58 o 
  11   1   5      205.24      244.49     40.27 o 
  12   1   5       21.54       80.43     39.40 o 
 -12   2   5       62.20      114.63     41.18 o 
 -11   2   5      355.20      361.31     42.45 o 
 -10   2   5      739.95      666.14     43.46 o 
  -9   2   5      300.12      307.48     32.88 o 
  -8   2   5       20.43        6.95     22.18 o 
  -7   2   5       52.58       34.77     23.76 o 
  -6   2   5     4318.27     4432.82     80.00 o 
  -5   2   5     1548.66     1519.17     37.56 o 
  -4   2   5       39.94       42.70     18.51 o 
  -3   2   5     2198.33     1909.74     30.82 o 
  -2   2   5      113.90      154.07      8.97 o 
  -1   2   5      489.88      474.90     14.15 o 
   0   2   5      815.71      752.42     28.27 o 
   1   2   5    44136.52    43919.92    573.87 o 
   2   2   5    21988.99    21578.24    257.04 o 
   3   2   5    11328.31    12011.12    149.62 o 
   4   2   5      473.43      485.92     33.58 o 
   5   2   5     2556.01     2581.31     64.26 o 
   6   2   5     2817.36     2891.16     69.18 o 
   7   2   5        2.94       38.13     30.41 o 
   8   2   5      576.26      643.35     41.11 o 
   9   2   5      341.80      318.91     32.46 o 
  10   2   5      239.19      256.78     40.23 o 
  11   2   5      303.52      246.50     41.94 o 
  12   2   5       23.12      -27.87     38.43 o 
 -12   3   5      124.34      190.42     49.09 o 
 -11   3   5        6.71      -26.97     38.36 o 
 -10   3   5      689.69      684.09     42.97 o 
  -9   3   5       14.50       47.13     27.03 o 
  -8   3   5     2387.35     2347.46     60.30 o 
  -7   3   5      544.34      553.61     31.05 o 
  -6   3   5        8.22        6.80     15.41 o 
  -5   3   5     1075.78     1106.14     28.17 o 
  -4   3   5     2405.00     2567.05     40.30 o 
  -3   3   5     1438.39     1467.31     28.75 o 
  -2   3   5    10826.98    10590.01    128.89 o 
  -1   3   5      718.54      694.55     16.40 o 
   0   3   5     1044.79     1006.57     30.44 o 
   1   3   5     3693.75     3466.17     50.76 o 
   2   3   5     1117.40     1242.37     37.65 o 
   3   3   5      650.08      692.75     28.66 o 
   4   3   5     2129.88     2081.76     43.92 o 
   5   3   5        0.91      -19.85     16.60 o 
   6   3   5     1357.13     1453.62     49.53 o 
   7   3   5      412.98      445.57     34.19 o 
   8   3   5      267.77      300.85     43.34 o 
   9   3   5      142.55      143.39     64.03 o 
  10   3   5       82.13       81.54     40.66 o 
  11   3   5       39.13       79.31     42.46 o 
  12   3   5      162.98       87.81     59.80 o 
 -12   4   5      398.70      368.10     73.40 o 
 -11   4   5        2.23      -45.87     47.21 o 
 -10   4   5      818.31      822.67     58.96 o 
  -9   4   5      362.05      356.37     43.47 o 
  -8   4   5      230.69      306.61     44.95 o 
  -7   4   5      224.77      267.37     23.65 o 
  -6   4   5     1704.72     1678.88     45.23 o 
  -5   4   5      712.08      808.88     28.81 o 
  -4   4   5      630.65      651.23     35.56 o 
  -3   4   5     1394.54     1242.30     35.90 o 
  -2   4   5     4122.22     4495.27     66.69 o 
  -1   4   5        1.90       -9.00     19.80 o 
   0   4   5       11.24       32.15     13.34 o 
   1   4   5     2038.66     2225.11     50.50 o 
   2   4   5     3728.08     3572.20     56.10 o 
   3   4   5      815.25      830.25     42.10 o 
   4   4   5     1247.57     1353.20     65.13 o 
   5   4   5     2556.27     2432.04     61.95 o 
   6   4   5      805.09      853.40     42.58 o 
   7   4   5      163.30      201.97     46.94 o 
   8   4   5      664.06      678.12     53.84 o 
   9   4   5       48.76       69.79     37.35 o 
  10   4   5       65.21       19.68     54.54 o 
  11   4   5       42.09        5.91    124.83 o 
  12   4   5      381.62      457.67    129.58 o 
 -11   5   5      450.59      458.93     70.92 o 
 -10   5   5       80.38       51.02     52.02 o 
  -9   5   5        0.04        0.60     44.76 o 
  -8   5   5      261.32      263.05     36.53 o 
  -7   5   5      902.91      887.39     57.38 o 
  -6   5   5      127.74      158.76     22.72 o 
  -5   5   5      922.07     1065.62     45.83 o 
  -4   5   5     2661.12     2725.58     68.28 o 
  -3   5   5     1401.79     1388.67     44.80 o 
  -2   5   5       96.65      163.39     16.33 o 
  -1   5   5      845.62      746.30     27.77 o 
   0   5   5        0.07        0.10     12.12 o 
   1   5   5     1105.05     1110.05     41.67 o 
   2   5   5     1040.11      868.23    107.09 o 
   3   5   5      655.02      785.85     32.50 o 
   4   5   5        0.16       82.08     28.16 o 
   5   5   5     2505.92     2404.92     77.49 o 
   6   5   5       22.95      -21.89     34.43 o 
   7   5   5      220.43      193.35     40.63 o 
   8   5   5      201.17      214.73     42.39 o 
   9   5   5      271.11      248.89     45.57 o 
  10   5   5      153.25       78.35    123.69 o 
  11   5   5      169.77      153.73     58.98 o 
 -10   6   5       68.32       84.73     51.86 o 
  -9   6   5      152.24      153.99     52.95 o 
  -8   6   5       82.51       13.69     41.96 o 
  -7   6   5     1297.69     1270.81     75.40 o 
  -6   6   5     2434.38     2231.79     72.94 o 
  -5   6   5      171.83      141.50     27.54 o 
  -4   6   5       11.29        7.98     17.57 o 
  -3   6   5       34.43       50.44     12.09 o 
  -2   6   5      383.19      348.87     24.38 o 
  -1   6   5     2272.52     2218.30     45.81 o 
   0   6   5      236.30      319.83     36.38 o 
   1   6   5       97.87       76.44     19.74 o 
   2   6   5       35.17       39.95     34.18 o 
   3   6   5      224.93      202.97     16.40 o 
   4   6   5      454.11      374.98     35.42 o 
   5   6   5     3113.24     2734.47    114.29 o 
   6   6   5      901.00      830.30     76.78 o 
   7   6   5      806.26      746.87     58.04 o 
   8   6   5      363.10      281.33     46.55 o 
   9   6   5       77.18      156.20     43.64 o 
  10   6   5       30.28      -50.18     75.31 o 
 -10   7   5      434.49      327.43     98.65 o 
  -9   7   5      265.79      410.99     94.28 o 
  -8   7   5       30.62      -26.50     40.29 o 
  -7   7   5     1161.70     1316.84     76.18 o 
  -6   7   5      228.74      222.93     36.29 o 
  -5   7   5       11.24       25.69     25.95 o 
  -4   7   5       10.63       43.60     40.21 o 
  -3   7   5       61.36       17.42     33.64 o 
  -2   7   5       20.00        9.07     30.35 o 
  -1   7   5       55.34       60.81     22.24 o 
   0   7   5       39.69       28.71     22.12 o 
   1   7   5      305.70      356.06     45.68 o 
   2   7   5      322.16      367.47     49.71 o 
   3   7   5      115.16       65.53     44.07 o 
   4   7   5      687.59      618.96     65.86 o 
   5   7   5        0.28       23.02     87.03 o 
   6   7   5      273.43      285.58     61.78 o 
   7   7   5       38.64      131.32     55.13 o 
   8   7   5      106.02      114.28     60.28 o 
   9   7   5      363.66      334.24     70.25 o 
  -8   8   5      145.03      106.42     80.06 o 
  -7   8   5      121.15       71.14     76.26 o 
  -6   8   5        1.54       24.85     63.08 o 
  -5   8   5      179.69      251.25     57.27 o 
  -4   8   5      490.41      510.75     55.42 o 
  -3   8   5      112.90      173.08     51.42 o 
  -2   8   5      520.64      580.79    140.29 o 
  -1   8   5      831.34      733.41     70.57 o 
   0   8   5       44.88       57.01     26.61 o 
   1   8   5      580.96      539.07     57.64 o 
   2   8   5      359.81      344.63     53.75 o 
   3   8   5       12.65       96.04     68.20 o 
   4   8   5      217.17      201.11     55.50 o 
   5   8   5       24.63      -30.88     51.55 o 
   6   8   5       36.78      -30.02     49.49 o 
   7   8   5      108.59       58.36     57.38 o 
   8   8   5       18.29      -28.22     54.21 o 
  -7   9   5        3.67      -34.43     72.09 o 
  -6   9   5       34.92       85.18     77.30 o 
  -5   9   5      281.83      288.75     71.52 o 
  -4   9   5        0.06      -17.07     47.59 o 
  -3   9   5      335.09      353.59     59.43 o 
  -2   9   5      129.24      164.55     50.04 o 
  -1   9   5       57.37      167.32     91.25 o 
   0   9   5       57.19       84.80     82.71 o 
   1   9   5      395.93      509.83    118.75 o 
   2   9   5      307.07      290.27     57.39 o 
   3   9   5       52.78       40.15     89.59 o 
   4   9   5      472.60      442.91    111.83 o 
   5   9   5      572.10      546.20     78.46 o 
   6   9   5       40.48      -44.14     54.66 o 
   7   9   5      162.42      276.06     70.99 o 
  -5  10   5       55.67       59.76     74.46 o 
  -4  10   5      411.61      320.50    111.83 o 
  -3  10   5      210.54      193.69    103.29 o 
  -2  10   5       48.73       18.97     86.13 o 
  -1  10   5      441.84      503.19    120.65 o 
   0  10   5      453.73      497.31    127.01 o 
   1  10   5      145.94      251.93    107.47 o 
   2  10   5        6.80      -69.53     85.94 o 
   3  10   5      123.19      197.67    107.47 o 
   4  10   5       26.50      164.19    102.82 o 
   5  10   5       75.95       -2.42     70.90 o 
 -13   0   6      213.80      306.72     55.69 o 
 -12   0   6      386.23      454.77     73.98 o 
 -11   0   6      234.08      268.21     63.51 o 
 -10   0   6     1858.81     1832.71    105.42 o 
  -9   0   6      384.41      479.17     65.31 o 
  -8   0   6      113.89       99.51     40.39 o 
  -7   0   6     2355.89     2314.85     91.25 o 
  -6   0   6      501.83      464.64     46.91 o 
  -5   0   6      424.34      312.67     67.96 o 
  -4   0   6     2642.36     2561.22     82.27 o 
  -3   0   6     4818.97     4212.22    107.14 o 
  -2   0   6      967.56      959.24     68.01 o 
  -1   0   6      459.88      321.87     25.58 o 
   2   0   6     1470.27      817.53     52.45 o 
   3   0   6     4893.77     4639.16     97.78 o 
   4   0   6     3351.20     3829.43    106.72 o 
   5   0   6      831.72     1073.67     63.33 o 
   6   0   6     1247.58     1330.74    173.01 o 
   7   0   6     1078.31      967.17     65.83 o 
   8   0   6     2460.01     2508.49    101.90 o 
   9   0   6      967.53     1115.12     81.49 o 
  10   0   6      155.10      174.98     55.07 o 
  11   0   6      634.35      692.90     78.14 o 
  12   0   6      278.39      285.38    134.64 o 
 -12   1   6        5.63       36.44     33.81 o 
 -11   1   6      153.42      127.21     62.51 o 
 -10   1   6      191.00      209.35     45.21 o 
  -9   1   6      105.62      104.55     52.30 o 
  -8   1   6     1329.25     1526.94     59.22 o 
  -7   1   6      372.73      281.75     29.86 o 
  -6   1   6      235.83      308.02     29.33 o 
  -5   1   6     4378.57     4611.84     96.90 o 
  -4   1   6     5997.13     6071.41     86.01 o 
  -3   1   6    10663.28    10258.54    160.77 o 
  -2   1   6     2028.98     1756.18     34.87 o 
   2   1   6      238.76      405.63     19.75 o 
   3   1   6     1147.32      861.06     27.90 o 
   4   1   6       27.10       67.45     21.72 o 
   5   1   6     1203.22     1001.33     42.18 o 
   6   1   6     2282.85     2504.87     63.95 o 
   7   1   6       63.32      110.98     26.10 o 
   8   1   6        0.09      -12.12     26.84 o 
   9   1   6     6608.49     6208.48    114.21 o 
  10   1   6      241.00      247.20     39.15 o 
  11   1   6      220.06      181.82     40.61 o 
  12   1   6       34.73       23.08     40.05 o 
 -12   2   6      537.14      652.87     48.85 o 
 -11   2   6       30.82       27.84     39.51 o 
 -10   2   6      173.74      184.57     33.46 o 
  -9   2   6     3053.22     2965.38     77.17 o 
  -8   2   6        7.72       10.24     27.32 o 
  -7   2   6       35.98       94.55     25.15 o 
  -6   2   6     1889.75     1738.36     54.92 o 
  -5   2   6     4378.32     4320.48     69.29 o 
  -4   2   6       24.85       11.74     15.68 o 
  -3   2   6     8996.10     8246.84     94.80 o 
  -2   2   6     5977.53     5124.49     61.14 o 
  -1   2   6      670.65      891.94     21.63 o 
   0   2   6     9490.90     9869.49    120.46 o 
   1   2   6    21600.47    20823.40    247.93 o 
   2   2   6     1975.12     2265.98     36.76 o 
   3   2   6    18301.36    18776.61    228.32 o 
   4   2   6     1392.54     1224.24     49.44 o 
   5   2   6     6993.51     7314.01    146.74 o 
   6   2   6     1084.68      952.78     42.42 o 
   7   2   6     4158.22     3931.67     87.47 o 
   8   2   6       19.38       52.86     23.68 o 
   9   2   6      410.51      366.17     34.34 o 
  10   2   6       51.77      -35.54     32.16 o 
  11   2   6      433.73      433.43     46.89 o 
  12   2   6       43.99      -19.99     36.19 o 
 -12   3   6       27.86       40.85     42.85 o 
 -11   3   6      144.25      206.71     39.38 o 
 -10   3   6      705.99      711.89     43.72 o 
  -9   3   6      123.54       71.76     27.95 o 
  -8   3   6      378.91      399.94     31.71 o 
  -7   3   6      108.33       71.93     19.33 o 
  -6   3   6      629.88      655.09     24.97 o 
  -5   3   6     2463.27     2745.14     49.36 o 
  -4   3   6     2396.08     2261.13     37.97 o 
  -3   3   6      422.68      554.62     25.23 o 
  -2   3   6       19.47        0.27     13.84 o 
  -1   3   6       43.43       35.19      9.58 o 
   0   3   6       49.56       41.60      7.21 o 
   1   3   6      702.06      677.96     21.31 o 
   2   3   6     9551.04     9003.22    130.35 o 
   3   3   6     9074.16     8775.11    199.87 o 
   4   3   6      508.20      710.76     26.68 o 
   5   3   6      482.21      613.55     48.66 o 
   6   3   6     1413.35     1361.44     47.71 o 
   7   3   6      704.74      696.35     39.96 o 
   8   3   6     2415.19     2253.72     68.35 o 
   9   3   6       90.97      106.14     32.35 o 
  10   3   6      129.67       82.60     33.93 o 
  11   3   6      321.47      252.40     48.99 o 
  12   3   6       77.65       28.59     43.99 o 
 -12   4   6      350.50      265.00     68.80 o 
 -11   4   6       61.76       22.31     49.33 o 
 -10   4   6      697.74      842.64     59.02 o 
  -9   4   6      236.89      356.40     63.61 o 
  -8   4   6     2365.03     2279.39     67.33 o 
  -7   4   6     1590.52     1525.50     44.19 o 
  -6   4   6      841.56      847.94     34.12 o 
  -5   4   6        0.16       23.40     16.00 o 
  -4   4   6      129.84      170.74     16.57 o 
  -3   4   6     1496.41     1433.25     37.46 o 
  -2   4   6     3814.23     3499.49     59.90 o 
  -1   4   6      427.09      557.79     22.04 o 
   0   4   6      862.35     1020.10     41.05 o 
   1   4   6     1479.09     1476.15     41.69 o 
   2   4   6       88.43      156.45     21.21 o 
   3   4   6      992.27     1175.34     84.43 o 
   4   4   6    11630.41    10928.33    214.86 o 
   5   4   6        0.64       12.14     26.62 o 
   6   4   6      147.38      178.33     28.90 o 
   7   4   6      296.07      357.31     30.99 o 
   8   4   6        1.76      -11.72     33.76 o 
   9   4   6      213.89      234.79     44.39 o 
  10   4   6      899.83      833.18     77.99 o 
  11   4   6      119.90      121.36     44.62 o 
 -11   5   6       30.41       11.05     52.43 o 
 -10   5   6       26.58      -39.94     46.86 o 
  -9   5   6      274.74      211.85     54.95 o 
  -8   5   6      371.00      400.27     39.91 o 
  -7   5   6     2626.36     2412.96    103.06 o 
  -6   5   6     1105.39     1093.21     42.00 o 
  -5   5   6       91.39      116.36     27.29 o 
  -4   5   6     2916.40     3069.45     65.87 o 
  -3   5   6      369.33      537.11     25.65 o 
  -2   5   6     1088.75     1264.51     62.47 o 
  -1   5   6      123.82       91.32     14.74 o 
   0   5   6     1249.93     1154.66     31.12 o 
   1   5   6     6543.04     6402.29    129.69 o 
   2   5   6     6079.36     5937.36     90.29 o 
   3   5   6      508.99      552.38     28.16 o 
   4   5   6      437.21      399.61     34.30 o 
   5   5   6      114.35      143.03     55.42 o 
   6   5   6     2176.63     2289.65     79.98 o 
   7   5   6      466.13      438.00     47.48 o 
   8   5   6      181.41      252.04     45.03 o 
   9   5   6        9.75      -22.16     36.64 o 
  10   5   6        0.60      -28.74     46.79 o 
  11   5   6       12.94      -71.40     47.93 o 
 -10   6   6       83.87       80.77     51.66 o 
  -9   6   6        2.54        1.37     45.55 o 
  -8   6   6       39.61       64.29     49.56 o 
  -7   6   6        7.72       78.63     40.41 o 
  -6   6   6      377.43      408.88     40.52 o 
  -5   6   6       11.61       -4.12     33.26 o 
  -4   6   6      193.60      216.62     33.36 o 
  -3   6   6      451.82      424.37     25.38 o 
  -2   6   6     1475.50     1263.30     53.38 o 
  -1   6   6     1333.76     1326.58     37.80 o 
   0   6   6     1798.75     1934.73     47.39 o 
   1   6   6      233.14      237.47     21.26 o 
   2   6   6     1186.22     1204.75     44.71 o 
   3   6   6     1229.95     1395.65     94.56 o 
   4   6   6      655.46      633.13     82.81 o 
   5   6   6      327.00      317.54     56.35 o 
   6   6   6     1725.54     1780.87    103.34 o 
   7   6   6       48.78       28.26     35.67 o 
   8   6   6      627.50      604.48     57.28 o 
   9   6   6      119.74      203.87     75.40 o 
  10   6   6      373.01      252.21    101.87 o 
 -10   7   6      113.92       -0.28     78.25 o 
  -9   7   6        0.02      151.86     81.86 o 
  -8   7   6       32.26       -7.68     66.06 o 
  -7   7   6      451.18      553.82     56.23 o 
  -6   7   6      374.72      344.35     40.99 o 
  -5   7   6      116.49      150.42     32.28 o 
  -4   7   6       30.26       65.82     28.23 o 
  -3   7   6      675.35      717.64     50.34 o 
  -2   7   6      182.46      206.29     33.89 o 
  -1   7   6      607.71      574.62     55.51 o 
   0   7   6     1141.70     1132.17     47.27 o 
   1   7   6      286.74      301.20     28.83 o 
   2   7   6      220.24      253.94     48.52 o 
   3   7   6     1672.63     1493.14     88.32 o 
   4   7   6       27.21       63.68     48.76 o 
   5   7   6      258.05      227.03     57.02 o 
   6   7   6      453.93      473.41     86.51 o 
   7   7   6      137.25      108.33     56.99 o 
   8   7   6      547.25      347.21     88.59 o 
   9   7   6       56.20       93.28     58.74 o 
  -8   8   6       90.58      114.58     80.81 o 
  -7   8   6       43.90       47.52     72.66 o 
  -6   8   6       94.29       18.91     47.58 o 
  -5   8   6        6.56       47.86     50.83 o 
  -4   8   6       45.45       27.69     59.42 o 
  -3   8   6      765.65      724.61     83.71 o 
  -2   8   6      864.07     1040.92     74.17 o 
  -1   8   6      436.77      381.76     61.51 o 
   0   8   6      132.02      104.46     29.99 o 
   1   8   6     2236.18     2235.57    253.30 o 
   2   8   6       26.98       29.92     43.45 o 
   3   8   6      290.17      388.91     59.38 o 
   4   8   6       87.55      154.78     61.51 o 
   5   8   6      919.35      945.20    101.49 o 
   6   8   6       52.40       53.49     58.57 o 
   7   8   6      784.58      616.30    146.83 o 
   8   8   6       60.95      -56.17     52.24 o 
  -7   9   6        9.78       74.74     77.11 o 
  -6   9   6       44.01       36.99     75.22 o 
  -5   9   6       19.85      -45.70     49.27 o 
  -4   9   6      451.16      417.74     66.02 o 
  -3   9   6      264.57      340.42     60.28 o 
  -2   9   6       50.37       30.01     42.39 o 
  -1   9   6     1077.47      996.14    144.36 o 
   0   9   6       31.05       57.10     84.04 o 
   1   9   6        4.88       -1.42     80.91 o 
   2   9   6      512.23      366.31     74.08 o 
   3   9   6      242.31      281.66     60.60 o 
   4   9   6       31.46       98.35     53.34 o 
   5   9   6      487.33      586.04     78.76 o 
   6   9   6        2.48       35.71     56.63 o 
   7   9   6       73.19       -0.46     65.54 o 
  -5  10   6      639.87      874.74    180.27 o 
  -4  10   6       19.86       84.89     90.77 o 
  -3  10   6        0.02      -14.89     83.56 o 
  -2  10   6      201.78      146.17     97.22 o 
  -1  10   6        0.93       47.14     83.56 o 
   0  10   6      120.09      100.73     96.84 o 
   1  10   6      338.77      425.79    122.93 o 
   2  10   6        0.14       -2.28     88.59 o 
   3  10   6      400.95      277.73    116.67 o 
   4  10   6       93.76       95.18     59.94 o 
   5  10   6        7.27       41.44     60.73 o 
 -12   1   7      187.16      212.90     42.16 o 
 -11   1   7       18.70        6.92     35.94 o 
 -10   1   7      113.48      119.18     36.30 o 
  -9   1   7      556.95      560.76     44.45 o 
  -8   1   7      184.20      217.95     32.17 o 
  -7   1   7      119.97      159.54     26.75 o 
  -6   1   7       53.97       97.49     24.21 o 
  -5   1   7     4912.66     5293.45     88.59 o 
  -4   1   7      139.95      147.14     15.38 o 
  -3   1   7      798.43      758.70     29.14 o 
  -2   1   7     2491.28     2305.13     47.19 o 
  -1   1   7    21085.77    21310.89    235.72 o 
   0   1   7      206.07      208.51     10.59 o 
   1   1   7     8823.08     8552.80    107.84 o 
   2   1   7      150.73      195.37     12.45 o 
   3   1   7     3898.82     4126.96     67.36 o 
   4   1   7     2438.30     2391.98     58.71 o 
   5   1   7       85.75       51.19     27.78 o 
   6   1   7      234.58      268.44     28.41 o 
   7   1   7     3320.50     3411.46     79.89 o 
   8   1   7      343.95      386.65     37.86 o 
   9   1   7      444.40      557.56     45.45 o 
  10   1   7      480.05      638.87     49.93 o 
  11   1   7      487.01      481.89     50.42 o 
  12   1   7       11.09      -45.86     36.29 o 
 -12   2   7      416.20      457.29     43.57 o 
 -11   2   7       47.99       28.88     30.81 o 
 -10   2   7      629.12      617.64     42.31 o 
  -9   2   7     1983.68     1865.03     68.91 o 
  -8   2   7      171.56      132.53     30.08 o 
  -7   2   7        0.37      -15.93     17.82 o 
  -6   2   7     1006.86      989.86     30.93 o 
  -5   2   7     1730.17     1695.45     44.92 o 
  -4   2   7      295.48      281.42     20.58 o 
  -3   2   7     1978.84     1816.45     34.60 o 
  -2   2   7      444.54      391.05     14.90 o 
  -1   2   7     4430.17     4326.36     47.57 o 
   0   2   7      181.98      196.51      9.01 o 
   1   2   7     8749.66     8337.61     97.67 o 
   2   2   7      601.99      776.15     24.26 o 
   3   2   7      309.47      361.63     24.61 o 
   4   2   7    11463.98    11883.86    217.66 o 
   5   2   7     3619.88     3871.93     92.18 o 
   6   2   7      677.41      870.17     41.19 o 
   7   2   7      140.36      163.15     25.26 o 
   8   2   7      951.74      920.84     43.59 o 
   9   2   7      614.02      740.72     43.13 o 
  10   2   7       11.99       36.09     33.32 o 
  11   2   7       83.01       18.84     36.31 o 
  12   2   7       34.21       14.65     37.34 o 
 -12   3   7        0.38      -12.31     55.11 o 
 -11   3   7      346.72      350.19     43.21 o 
 -10   3   7      136.85       68.67     30.20 o 
  -9   3   7      647.16      644.80     39.83 o 
  -8   3   7     4874.39     4730.95     90.09 o 
  -7   3   7        0.94       12.74     17.61 o 
  -6   3   7        8.84        8.22     14.85 o 
  -5   3   7     1523.76     1530.61     35.96 o 
  -4   3   7     3381.04     3487.02     50.92 o 
  -3   3   7      266.16      308.64     15.51 o 
  -2   3   7     4325.56     4181.39     71.79 o 
  -1   3   7      848.64      863.86     23.94 o 
   0   3   7     1146.36     1048.71     18.98 o 
   1   3   7     1645.38     1567.08     32.73 o 
   2   3   7        7.88       37.13     18.61 o 
   3   3   7      819.35      871.06     40.86 o 
   4   3   7     1782.24     1745.77     42.29 o 
   5   3   7      516.98      484.73     30.93 o 
   6   3   7      362.45      366.92     30.28 o 
   7   3   7      153.09      219.89     29.63 o 
   8   3   7      219.56      216.51     33.19 o 
   9   3   7        7.98       16.66     26.73 o 
  10   3   7      673.78      644.37     51.05 o 
  11   3   7      110.44      118.78     44.47 o 
  12   3   7        1.69       38.78     58.76 o 
 -12   4   7        1.54      -19.86     69.53 o 
 -11   4   7       38.28       13.81     53.84 o 
 -10   4   7       79.56      102.69     38.02 o 
  -9   4   7     1512.86     1452.89     60.46 o 
  -8   4   7     1317.85     1217.51     52.56 o 
  -7   4   7       96.74      114.30     20.95 o 
  -6   4   7      350.35      390.37     34.59 o 
  -5   4   7      487.96      527.93     25.16 o 
  -4   4   7     1048.16     1061.12     54.34 o 
  -3   4   7      457.76      548.42     25.29 o 
  -2   4   7        8.58       31.40     16.10 o 
  -1   4   7      348.26      368.40     34.73 o 
   0   4   7      373.61      369.38     20.31 o 
   1   4   7     2051.29     2223.10     43.15 o 
   2   4   7     3698.48     3401.22     69.25 o 
   3   4   7     1762.38     1795.59     59.98 o 
   4   4   7      484.00      420.75     73.13 o 
   5   4   7      896.25      858.95     50.78 o 
   6   4   7      279.61      250.27     24.81 o 
   7   4   7       73.25       84.03     25.75 o 
   8   4   7      585.15      622.42     53.43 o 
   9   4   7        0.04      -17.58     34.48 o 
  10   4   7        0.25        9.50     37.93 o 
  11   4   7       15.07       72.22     42.38 o 
 -11   5   7        0.67      141.87     59.48 o 
 -10   5   7      160.42       94.27     52.47 o 
  -9   5   7       18.06       48.38     47.46 o 
  -8   5   7     1419.48     1468.93     87.43 o 
  -7   5   7        6.58      -30.02     27.44 o 
  -6   5   7       95.88      120.81     23.01 o 
  -5   5   7       94.79       42.82     34.80 o 
  -4   5   7      748.16      907.44     48.07 o 
  -3   5   7      163.16      236.21     21.50 o 
  -2   5   7      509.33      508.61     25.41 o 
  -1   5   7      250.68      361.58     22.02 o 
   0   5   7        0.98       22.08     13.87 o 
   1   5   7      310.46      325.58     38.17 o 
   2   5   7      125.77      267.53     17.66 o 
   3   5   7      191.88      207.20     22.24 o 
   4   5   7       19.86       30.58     40.36 o 
   5   5   7      343.26      341.75     40.31 o 
   6   5   7     2948.65     2908.58     92.28 o 
   7   5   7      209.56      317.32     88.66 o 
   8   5   7       17.91       70.85     38.59 o 
   9   5   7        2.40        9.69     38.81 o 
  10   5   7       59.81      176.04    127.72 o 
  11   5   7        0.18        5.06     44.58 o 
 -10   6   7       95.93      109.55     55.30 o 
  -9   6   7      189.38      202.38     53.88 o 
  -8   6   7       97.96      109.17     45.04 o 
  -7   6   7       66.71       82.41     42.00 o 
  -6   6   7       20.40       73.00     31.76 o 
  -5   6   7       86.06       68.97     29.07 o 
  -4   6   7       14.97       -6.71     24.13 o 
  -3   6   7       35.53       38.43     14.82 o 
  -2   6   7       61.15       70.12     21.29 o 
  -1   6   7      714.72      826.67     52.85 o 
   0   6   7      304.93      306.77     19.09 o 
   1   6   7        1.44        7.04     17.85 o 
   2   6   7     1018.45      987.64     44.25 o 
   3   6   7       55.38       -3.01     18.35 o 
   4   6   7      169.47      143.48     34.79 o 
   5   6   7      372.73      301.53     58.76 o 
   6   6   7     2460.67     2291.96    112.86 o 
   7   6   7        4.47       55.32     37.82 o 
   8   6   7       68.56       40.98     40.63 o 
   9   6   7      508.05      591.21     81.98 o 
  10   6   7        0.08       25.32     53.66 o 
  -9   7   7      135.80       88.87     48.68 o 
  -8   7   7       36.40      118.83     46.56 o 
  -7   7   7      814.78      921.53    115.91 o 
  -6   7   7       14.98       36.54     32.83 o 
  -5   7   7      971.73      868.99     51.53 o 
  -4   7   7     2935.40     2636.98     78.14 o 
  -3   7   7       11.78        5.49     24.97 o 
  -2   7   7        1.17      -35.24     23.50 o 
  -1   7   7      515.52      495.97     34.86 o 
   0   7   7      639.98      680.01     38.85 o 
   1   7   7     3668.06     3566.11     89.06 o 
   2   7   7      262.72      215.24     27.84 o 
   3   7   7       17.08       45.09     44.01 o 
   4   7   7        0.26       81.51     48.65 o 
   5   7   7       13.81      -27.41     45.42 o 
   6   7   7      574.27      396.02     68.94 o 
   7   7   7     1141.15     1126.67     95.54 o 
   8   7   7      197.71      100.09     62.13 o 
   9   7   7       16.72       35.94     58.58 o 
  -8   8   7       88.62      115.62     82.52 o 
  -7   8   7      120.90      130.04     77.68 o 
  -6   8   7      154.93      238.70     59.41 o 
  -5   8   7      678.94      658.54     72.70 o 
  -4   8   7       51.80       45.47     49.30 o 
  -3   8   7     1047.21     1071.12     79.60 o 
  -2   8   7        7.91        2.60     81.67 o 
  -1   8   7      198.93      210.27     31.45 o 
   0   8   7       38.60       38.25     41.47 o 
   1   8   7     2762.52     2597.62    106.96 o 
   2   8   7      242.70      250.98     52.46 o 
   3   8   7       33.04       12.68     98.17 o 
   4   8   7      178.40      239.73     56.51 o 
   5   8   7       20.61      128.74     57.34 o 
   6   8   7        3.43       34.57     53.73 o 
   7   8   7      280.67      352.59    104.01 o 
   8   8   7       18.74       50.83     59.50 o 
  -7   9   7       71.11       46.00     74.36 o 
  -6   9   7        0.27       42.23     55.72 o 
  -5   9   7       66.95       38.30     54.00 o 
  -4   9   7      492.75      371.53     65.05 o 
  -3   9   7       47.23       29.06     48.47 o 
  -2   9   7      339.95      445.38     64.12 o 
  -1   9   7      139.49       10.24     76.26 o 
   0   9   7       90.06       37.47     81.48 o 
   1   9   7       38.49       70.85     86.98 o 
   2   9   7      206.42      219.37    155.65 o 
   3   9   7      103.47      117.25     53.70 o 
   4   9   7       61.21       74.61     79.87 o 
   5   9   7      949.12      940.90    124.02 o 
   6   9   7       25.28       35.87     56.83 o 
   7   9   7       31.98       36.54     64.08 o 
  -5  10   7      123.66      146.36     60.44 o 
  -4  10   7      102.58      101.02     95.80 o 
  -3  10   7        4.78      -51.03     81.86 o 
  -2  10   7      130.24      183.92     98.74 o 
  -1  10   7        0.20      160.58     99.40 o 
   0  10   7        0.25      111.45     98.36 o 
   1  10   7      248.50      391.17    118.47 o 
   2  10   7        2.86       -8.82     84.42 o 
   3  10   7        0.16       -0.38     88.12 o 
   4  10   7       28.44       31.05     55.43 o 
 -12   0   8      315.89      308.81    116.29 o 
 -11   0   8       70.87       52.84     52.43 o 
 -10   0   8     3591.85     3086.18    437.88 o 
  -9   0   8      679.10      656.07     65.56 o 
  -8   0   8      648.06      639.46     61.88 o 
  -7   0   8     5556.27     4829.46    219.91 o 
  -6   0   8     1309.75     1288.47     68.74 o 
  -5   0   8    11399.55    11433.32    263.85 o 
  -4   0   8      676.17      795.76     50.03 o 
  -3   0   8    16581.96    16815.85    488.87 o 
  -2   0   8      436.97      389.34     29.39 o 
   2   0   8     1502.38     1553.76     43.88 o 
   3   0   8    11196.26    10581.12    235.63 o 
   4   0   8      814.74     1084.21     60.13 o 
   5   0   8      778.80      794.79     64.55 o 
   6   0   8      215.11      211.14     40.91 o 
   7   0   8     1544.47     1563.84     92.91 o 
   8   0   8      128.98      129.68     44.00 o 
   9   0   8     1712.77     1740.16     93.81 o 
  10   0   8     2359.09     2166.13    114.39 o 
  11   0   8       35.84       72.57     54.95 o 
  12   0   8      477.08      517.53    132.60 o 
 -12   1   8      234.21      258.25     39.53 o 
 -11   1   8        0.37       14.58     37.07 o 
 -10   1   8       23.13        9.08     33.10 o 
  -9   1   8     3899.22     3846.66     95.93 o 
  -8   1   8       30.70       31.23     34.58 o 
  -7   1   8      965.15     1212.79     55.87 o 
  -6   1   8      364.03      463.43     32.96 o 
  -5   1   8     1875.05     1653.53     38.34 o 
  -4   1   8     1620.60     1868.59     51.18 o 
  -3   1   8     1532.68     1233.25     38.10 o 
  -2   1   8      430.11      465.82     22.36 o 
  -1   1   8    11269.20    10855.92    124.79 o 
   0   1   8     3202.28     3140.54     40.16 o 
   1   1   8      494.69      508.16     19.06 o 
   2   1   8     5494.24     5919.92     79.78 o 
   3   1   8     2094.37     1800.41     45.14 o 
   4   1   8      623.53      889.07     38.39 o 
   5   1   8     2618.89     3223.95     72.58 o 
   6   1   8     1291.01     1478.97     67.26 o 
   7   1   8      175.01      189.74     28.66 o 
   8   1   8     1310.63     1365.45     59.04 o 
   9   1   8      184.64      195.64     36.08 o 
  10   1   8       96.46       95.83     35.60 o 
  11   1   8      171.34      255.70     41.74 o 
  12   1   8        0.25       12.88     38.17 o 
 -12   2   8        1.73       41.59     32.82 o 
 -11   2   8      247.93      205.97     35.66 o 
 -10   2   8      301.10      293.05     35.37 o 
  -9   2   8      677.70      698.29     48.34 o 
  -8   2   8      305.98      295.94     34.42 o 
  -7   2   8     2407.13     2242.31     55.14 o 
  -6   2   8       71.01       54.51     15.04 o 
  -5   2   8      595.57      677.16     26.95 o 
  -4   2   8     1107.41     1086.95     33.30 o 
  -3   2   8     1958.99     2018.00     41.02 o 
  -2   2   8       21.66       19.59     11.35 o 
  -1   2   8     9650.09     9295.20    107.28 o 
   0   2   8     8242.48     7897.30     81.49 o 
   1   2   8       27.07       67.31     10.10 o 
   2   2   8     2548.86     2762.06     66.20 o 
   3   2   8      822.50     1120.70     38.74 o 
   4   2   8      761.58      729.45     35.51 o 
   5   2   8     4781.25     5168.59     98.55 o 
   6   2   8       37.75       81.67     23.76 o 
   7   2   8      533.05      566.84     38.28 o 
   8   2   8      520.93      544.45     37.29 o 
   9   2   8      570.79      552.40     40.03 o 
  10   2   8      127.78       87.93     35.45 o 
  11   2   8      773.84      851.01     57.80 o 
  12   2   8       34.12       20.43     47.50 o 
 -12   3   8       48.04       42.01     68.99 o 
 -11   3   8       66.31      131.23     37.67 o 
 -10   3   8       40.08       10.76     28.21 o 
  -9   3   8      999.76     1024.63     46.65 o 
  -8   3   8     1351.35     1461.76     50.13 o 
  -7   3   8       96.83       85.98     22.92 o 
  -6   3   8      524.07      513.31     31.16 o 
  -5   3   8      394.22      418.37     21.47 o 
  -4   3   8      801.85      852.52     24.48 o 
  -3   3   8     2280.11     2088.76     40.55 o 
  -2   3   8     2396.39     2182.42     35.90 o 
  -1   3   8     5166.43     5046.97     55.81 o 
   0   3   8     4584.38     4417.01     50.66 o 
   1   3   8    17460.62    18074.90    205.52 o 
   2   3   8      294.76      396.08     19.70 o 
   3   3   8      625.66      707.23     26.70 o 
   4   3   8     2401.49     2174.68     55.86 o 
   5   3   8      570.19      559.94     33.16 o 
   6   3   8      548.56      539.12     34.78 o 
   7   3   8      449.80      420.29     35.52 o 
   8   3   8       51.79       21.23     32.12 o 
   9   3   8       64.86        4.03     27.31 o 
  10   3   8      551.96      629.62     53.35 o 
  11   3   8       16.53      -21.79     38.06 o 
  12   3   8      142.66      138.10     49.88 o 
 -12   4   8      558.77      538.24     78.65 o 
 -11   4   8       78.08      -55.75     48.19 o 
 -10   4   8     1908.84     1946.90     87.57 o 
  -9   4   8      323.94      392.70     62.98 o 
  -8   4   8      181.60      222.09     31.63 o 
  -7   4   8      408.87      463.63     30.90 o 
  -6   4   8     1352.20     1298.15     30.42 o 
  -5   4   8     1347.73     1323.97     37.07 o 
  -4   4   8     7301.81     7235.12    163.40 o 
  -3   4   8      491.66      529.95     25.62 o 
  -2   4   8     2335.17     2145.92     45.59 o 
  -1   4   8       24.09       43.81     15.67 o 
   0   4   8       53.45       39.36     16.64 o 
   1   4   8        0.08       27.09     13.69 o 
   2   4   8     6212.08     5827.32    104.80 o 
   3   4   8      998.53     1039.24     50.14 o 
   4   4   8     2126.47     2081.78     76.33 o 
   5   4   8      824.07      947.23     53.46 o 
   6   4   8      836.88      845.09     42.73 o 
   7   4   8      262.70      314.91     31.51 o 
   8   4   8      413.78      436.35     48.73 o 
   9   4   8      861.49      847.36     63.44 o 
  10   4   8      142.78      215.85     46.40 o 
  11   4   8      193.90      155.05     48.83 o 
 -11   5   8        4.36       95.90     55.83 o 
 -10   5   8        4.46      -79.71     96.27 o 
  -9   5   8      539.58      488.90     63.84 o 
  -8   5   8       14.54      -37.66     41.64 o 
  -7   5   8      314.98      306.40     55.41 o 
  -6   5   8     5714.45     5296.03     91.18 o 
  -5   5   8        7.79        0.57     22.25 o 
  -4   5   8       32.70       49.18     24.60 o 
  -3   5   8      454.77      560.41     28.79 o 
  -2   5   8     4635.49     4390.00     71.98 o 
  -1   5   8       30.86       14.14     16.94 o 
   0   5   8      249.46      188.50     17.67 o 
   1   5   8      254.19      311.85     22.22 o 
   2   5   8     1949.42     2072.27     50.54 o 
   3   5   8      281.26      246.44     24.76 o 
   4   5   8     1440.71     1336.83     59.92 o 
   5   5   8       67.96       47.59     32.74 o 
   6   5   8       11.43       22.32     34.89 o 
   7   5   8       27.17       29.90     37.48 o 
   8   5   8      487.19      410.83     50.85 o 
   9   5   8        7.13        4.34     38.39 o 
  10   5   8      255.78      194.06     46.44 o 
  11   5   8       50.95       90.63     47.56 o 
 -10   6   8      341.37      447.86     92.58 o 
  -9   6   8      265.62      339.83     57.59 o 
  -8   6   8      568.91      614.34    143.65 o 
  -7   6   8      414.28      451.27     45.78 o 
  -6   6   8     1366.33     1344.29     64.30 o 
  -5   6   8        0.34      -34.94     27.08 o 
  -4   6   8      162.40      167.96     36.86 o 
  -3   6   8        0.01      -27.51     18.34 o 
  -2   6   8       47.66      112.61     19.66 o 
  -1   6   8       70.52      128.64     35.80 o 
   0   6   8      906.44      950.52     43.87 o 
   1   6   8      129.11      139.48     34.82 o 
   2   6   8     4006.93     3743.90     91.43 o 
   3   6   8       10.79       28.99     19.80 o 
   4   6   8      100.63      121.00     30.72 o 
   5   6   8     1106.26     1003.32     57.77 o 
   6   6   8     3815.95     3782.73    166.42 o 
   7   6   8      577.12      652.98     94.88 o 
   8   6   8      912.24     1040.48     70.54 o 
   9   6   8       11.60      -44.74     40.77 o 
  10   6   8        0.02      -17.20     69.10 o 
  -9   7   8       42.06      152.36     52.05 o 
  -8   7   8      333.07      439.82     98.17 o 
  -7   7   8        2.91       13.24     33.93 o 
  -6   7   8      699.07      755.70     51.99 o 
  -5   7   8        6.81       48.25     30.77 o 
  -4   7   8       34.75       26.12     28.62 o 
  -3   7   8      949.53     1090.05     51.43 o 
  -2   7   8      559.84      532.03     37.20 o 
  -1   7   8       34.45       28.42     26.11 o 
   0   7   8      233.42      352.15     32.67 o 
   1   7   8      154.15      233.96     45.26 o 
   2   7   8      135.98      161.26     42.61 o 
   3   7   8      365.78      314.97     55.97 o 
   4   7   8      124.27       96.59     48.89 o 
   5   7   8      192.53      205.27     56.42 o 
   6   7   8        6.59      -36.22     50.60 o 
   7   7   8      634.58      386.93     78.11 o 
   8   7   8       14.76       -7.41     59.76 o 
   9   7   8      143.80      132.97    103.44 o 
  -8   8   8        0.97       60.14     79.30 o 
  -7   8   8        5.95      -90.20     62.60 o 
  -6   8   8       86.98       45.24     49.06 o 
  -5   8   8        0.49      -24.89     45.20 o 
  -4   8   8     1217.73     1162.83    181.64 o 
  -3   8   8      506.59      541.98     64.34 o 
  -2   8   8      194.48      155.86     46.23 o 
  -1   8   8        9.09       62.98     43.91 o 
   0   8   8       42.75       53.19     29.30 o 
   1   8   8     1502.19     1421.02     71.76 o 
   2   8   8      710.05      720.85     73.65 o 
   3   8   8       14.51      -14.95     45.59 o 
   4   8   8      225.94      272.63     79.15 o 
   5   8   8      216.45      270.06     62.24 o 
   6   8   8       52.66       53.96     56.50 o 
   7   8   8        4.91       -4.56     60.80 o 
   8   8   8        0.17      -56.46     56.33 o 
  -7   9   8       32.33       23.81     73.32 o 
  -6   9   8       22.33      -23.34     69.38 o 
  -5   9   8      102.73       26.04     51.10 o 
  -4   9   8      257.24      196.24    128.62 o 
  -3   9   8      199.81      164.79     53.50 o 
  -2   9   8       39.44      -32.18     43.44 o 
  -1   9   8      306.55      514.29    113.44 o 
   0   9   8      477.04      619.95    125.96 o 
   1   9   8      394.95      617.11    126.15 o 
   2   9   8       83.50       66.43     48.57 o 
   3   9   8     1002.99     1208.95     91.75 o 
   4   9   8       70.04       18.46     53.83 o 
   5   9   8        0.04       34.41     76.69 o 
   6   9   8      257.83      314.69    103.53 o 
   7   9   8      536.97      736.40     92.78 o 
  -5  10   8      409.12      430.67    141.85 o 
  -4  10   8        2.37      190.94    102.72 o 
  -3  10   8      525.43      499.87    122.36 o 
  -2  10   8      168.87       66.59     84.51 o 
  -1  10   8     1545.09     1311.52    175.86 o 
   0  10   8        0.35      -68.58     82.81 o 
   1  10   8       13.07      -94.09     80.81 o 
   2  10   8      109.15      184.20    102.63 o 
   3  10   8      292.19      324.77    122.74 o 
   4  10   8        3.19      -20.19     83.90 o 
 -12   1   9        4.16        8.13     38.01 o 
 -11   1   9      632.73      572.99     51.19 o 
 -10   1   9      969.12     1009.20     58.54 o 
  -9   1   9      604.00      706.94     60.29 o 
  -8   1   9      146.28      188.12     31.49 o 
  -7   1   9      358.06      411.17     43.81 o 
  -6   1   9      380.60      413.63     25.06 o 
  -5   1   9      207.32      234.21     23.91 o 
  -4   1   9     2041.69     2070.60     76.85 o 
  -3   1   9      771.34      829.14     33.21 o 
  -2   1   9     5504.36     5280.63     90.44 o 
  -1   1   9     1816.13     1811.66     34.67 o 
   0   1   9     1440.23     1497.15     38.12 o 
   1   1   9        1.23      -11.28      8.29 o 
   2   1   9        2.47       -9.76     11.59 o 
   3   1   9      968.45     1044.03     37.09 o 
   4   1   9      117.50      124.28     41.94 o 
   5   1   9      117.13      186.15     30.87 o 
   6   1   9      662.48      721.85     47.15 o 
   7   1   9     1345.47     1322.78     55.07 o 
   8   1   9      418.94      433.25     39.07 o 
   9   1   9      552.61      511.66     46.03 o 
  10   1   9       98.14       93.42     40.21 o 
  11   1   9      267.44      323.75     44.51 o 
  12   1   9       43.70       81.50     41.29 o 
 -12   2   9      453.69      412.88     49.49 o 
 -11   2   9      120.90      102.99     33.29 o 
 -10   2   9       29.31       40.93     34.11 o 
  -9   2   9     1473.41     1490.19     71.82 o 
  -8   2   9        0.20       27.56     27.27 o 
  -7   2   9        0.03       -0.12     18.89 o 
  -6   2   9     4598.17     4717.80     76.24 o 
  -5   2   9      909.71      947.35     31.82 o 
  -4   2   9      332.30      302.86     21.65 o 
  -3   2   9      256.31      240.77     21.36 o 
  -2   2   9       32.23       24.10     11.26 o 
  -1   2   9      516.22      536.04     19.98 o 
   0   2   9     4744.50     4857.70     53.98 o 
   1   2   9     1436.49     1683.30     29.97 o 
   2   2   9      347.21      395.35     20.97 o 
   3   2   9      695.88      719.01     33.40 o 
   4   2   9      760.06      808.79     37.16 o 
   5   2   9        0.12       48.52     22.16 o 
   6   2   9      256.71      199.69     27.37 o 
   7   2   9       48.26       84.68     27.30 o 
   8   2   9      150.87      167.92     34.17 o 
   9   2   9     1036.75      946.83     48.62 o 
  10   2   9       85.89      187.76     57.10 o 
  11   2   9      246.93      300.72     54.86 o 
  12   2   9        0.64       71.54     47.99 o 
 -12   3   9       32.78       53.24     47.71 o 
 -11   3   9       22.48       81.65     35.37 o 
 -10   3   9       17.96       -4.95     28.87 o 
  -9   3   9       17.89       68.20     26.62 o 
  -8   3   9      398.77      498.88     34.50 o 
  -7   3   9     1220.90     1266.46     38.05 o 
  -6   3   9       32.46      179.61     21.48 o 
  -5   3   9     2320.97     2288.00     51.46 o 
  -4   3   9      531.01      510.22     26.30 o 
  -3   3   9      158.78      200.12     17.83 o 
  -2   3   9      438.65      471.07     19.02 o 
  -1   3   9      953.37      884.96     27.51 o 
   0   3   9        0.76       48.91     12.18 o 
   1   3   9     1334.59     1463.66     31.68 o 
   2   3   9    12449.71    12467.42    192.06 o 
   3   3   9     2021.26     2044.44     49.95 o 
   4   3   9        0.03       27.27     19.82 o 
   5   3   9     2314.93     2659.56     60.80 o 
   6   3   9     1434.40     1583.50     51.37 o 
   7   3   9       47.46       45.77     24.26 o 
   8   3   9      275.25      317.20     33.08 o 
   9   3   9      322.42      378.59     48.58 o 
  10   3   9       78.86       19.57     33.31 o 
  11   3   9      145.31       59.98     42.42 o 
  12   3   9        0.84       -4.75     47.55 o 
 -11   4   9       44.66       36.26     44.12 o 
 -10   4   9      113.75      110.56     42.70 o 
  -9   4   9      140.61       81.58     31.42 o 
  -8   4   9      182.74      217.45     31.16 o 
  -7   4   9       19.98       41.61     18.72 o 
  -6   4   9        0.13      -12.89     15.04 o 
  -5   4   9       34.12       14.95     15.80 o 
  -4   4   9      100.75       94.10     22.31 o 
  -3   4   9      913.26      927.85     37.82 o 
  -2   4   9      134.19      251.46     20.79 o 
  -1   4   9      262.39      294.49     17.29 o 
   0   4   9        4.68       -6.85     12.26 o 
   1   4   9        6.35       14.55     13.03 o 
   2   4   9     1853.89     1814.53     50.39 o 
   3   4   9       58.93       61.29     26.09 o 
   4   4   9       23.89       53.77     27.61 o 
   5   4   9     3800.26     3697.65     77.42 o 
   6   4   9        5.18       30.53     22.44 o 
   7   4   9       16.81      -10.51     25.00 o 
   8   4   9      362.26      344.29     44.06 o 
   9   4   9      504.22      520.34     47.35 o 
  10   4   9      221.55      184.39     47.06 o 
  11   4   9      259.60      373.96     54.72 o 
 -11   5   9       17.26       65.38     88.16 o 
 -10   5   9        8.34       -7.31     48.98 o 
  -9   5   9      444.18      425.95     61.29 o 
  -8   5   9     2106.72     1914.25    108.91 o 
  -7   5   9      421.38      491.22     39.40 o 
  -6   5   9     4402.36     4244.51     77.50 o 
  -5   5   9        3.33       -7.20     22.27 o 
  -4   5   9      663.58      760.90     37.22 o 
  -3   5   9      352.24      368.87     35.84 o 
  -2   5   9     3646.18     3933.54     77.69 o 
  -1   5   9       46.15       43.05     12.44 o 
   0   5   9      109.36      168.70     25.18 o 
   1   5   9      426.03      488.32     26.24 o 
   2   5   9       32.49       -0.67     17.51 o 
   3   5   9        1.80      -14.45     25.92 o 
   4   5   9     1340.82     1401.34     61.00 o 
   5   5   9      256.34      259.01     39.26 o 
   6   5   9     1440.62     1350.24     67.46 o 
   7   5   9        0.96      -23.83     57.01 o 
   8   5   9      881.73      729.47     59.79 o 
   9   5   9       42.44       12.75     40.39 o 
  10   5   9        0.74      -35.15     73.74 o 
  11   5   9        4.72       26.05     43.57 o 
 -10   6   9     1026.18      975.70    211.66 o 
  -9   6   9      410.10      366.12     60.73 o 
  -8   6   9      106.13       94.02     49.99 o 
  -7   6   9       10.78      -47.70     32.18 o 
  -6   6   9      129.52      248.32     37.42 o 
  -5   6   9      556.82      507.34     42.45 o 
  -4   6   9      950.08      860.06     48.21 o 
  -3   6   9        3.78       58.66     26.31 o 
  -2   6   9      363.11      375.28     26.27 o 
  -1   6   9      160.13      178.60     16.27 o 
   0   6   9       32.16      133.76     44.31 o 
   1   6   9      255.24      248.30     23.39 o 
   2   6   9     1872.20     2064.26     59.14 o 
   3   6   9      588.26      664.04     91.58 o 
   4   6   9      451.90      495.70     42.29 o 
   5   6   9        5.23       31.32     32.22 o 
   6   6   9     3577.98     3794.58    146.20 o 
   7   6   9      763.60      836.83     62.08 o 
   8   6   9      695.32      675.17     61.98 o 
   9   6   9      284.17      269.82     50.91 o 
  10   6   9       38.88       22.98     42.84 o 
  -9   7   9      400.02      407.65    130.71 o 
  -8   7   9        0.31       20.25     53.64 o 
  -7   7   9       35.33       81.20     37.18 o 
  -6   7   9      210.38      232.70     39.10 o 
  -5   7   9      138.55      162.19     35.11 o 
  -4   7   9      453.59      462.80     41.55 o 
  -3   7   9      155.01      210.17     33.36 o 
  -2   7   9      395.15      432.60     38.68 o 
  -1   7   9     1410.18     1467.77     67.08 o 
   0   7   9      263.94      300.57     33.01 o 
   1   7   9      154.65      182.82     30.74 o 
   2   7   9     1410.60     1344.04     62.62 o 
   3   7   9     3797.73     3622.17    133.80 o 
   4   7   9      379.55      391.11     61.75 o 
   5   7   9      652.45      728.52     77.12 o 
   6   7   9      337.30      395.24     67.99 o 
   7   7   9        8.51      -32.07     83.94 o 
   8   7   9       15.23      -35.28     58.86 o 
   9   7   9      460.56      502.70     79.64 o 
  -8   8   9       16.96      -59.00     73.70 o 
  -7   8   9       48.89       58.84    127.01 o 
  -6   8   9      101.52      125.58     54.38 o 
  -5   8   9       36.93       66.05     49.90 o 
  -4   8   9       89.32      110.53     50.74 o 
  -3   8   9     1427.39     1551.48     93.95 o 
  -2   8   9       68.06       94.50     46.92 o 
  -1   8   9      162.72      181.52     34.08 o 
   0   8   9      557.49      568.80     60.94 o 
   1   8   9      220.00      205.11     44.95 o 
   2   8   9      132.97      107.53     49.66 o 
   3   8   9       79.35      105.32     50.28 o 
   4   8   9       12.20      -16.15     50.01 o 
   5   8   9       25.38       38.26     53.68 o 
   6   8   9       32.40       14.10     55.51 o 
   7   8   9      195.66      355.76     72.07 o 
   8   8   9       23.08       32.88    113.35 o 
  -7   9   9      170.06      218.92     90.87 o 
  -6   9   9       44.67       48.21     55.45 o 
  -5   9   9       76.63      119.75    101.73 o 
  -4   9   9      760.91      862.61    114.20 o 
  -3   9   9      697.30      764.63    147.26 o 
  -2   9   9      252.92      160.49     51.67 o 
  -1   9   9       62.05      -23.14     74.84 o 
   0   9   9      136.12      135.16     91.34 o 
   1   9   9        0.00     -100.35     70.38 o 
   2   9   9      330.09      271.38     65.35 o 
   3   9   9      156.72      270.68     59.68 o 
   4   9   9       13.48      -53.59     51.77 o 
   5   9   9      154.10      145.25     61.56 o 
   6   9   9        3.09       84.49     59.15 o 
  -4  10   9       34.89       50.75     92.29 o 
  -3  10   9      175.40      202.60    101.59 o 
  -2  10   9      708.52      757.30    140.86 o 
  -1  10   9       91.48      123.88     97.70 o 
   0  10   9      211.57      202.03    104.91 o 
   1  10   9       53.94      102.06     95.23 o 
   2  10   9      144.80      149.68    102.54 o 
   3  10   9       11.92       31.78     91.25 o 
   4  10   9        1.59      -76.14     50.76 o 
 -12   0  10       22.80       35.22     53.98 o 
 -11   0  10        0.01       53.24     49.83 o 
 -10   0  10       21.92       62.71     60.47 o 
  -9   0  10       26.49       37.01    113.30 o 
  -8   0  10      485.73      531.67     85.13 o 
  -7   0  10     3248.94     3015.09    130.85 o 
  -6   0  10      933.65      953.32     61.50 o 
  -5   0  10     1704.69     1915.56     78.27 o 
  -4   0  10     3544.43     3473.82    105.35 o 
  -3   0  10      836.79     1260.80     57.78 o 
  -2   0  10    48096.55    48788.01   1004.21 o 
  -1   0  10    96974.85    94162.13   1915.70 o 
   0   0  10    10666.16    11099.62    196.22 o 
   1   0  10     6712.17     6537.86    106.52 o 
   2   0  10     1412.96     1387.91     43.38 o 
   3   0  10    11592.85    10498.33    237.78 o 
   4   0  10      375.37      298.93     55.58 o 
   5   0  10     9117.65     9597.24    228.96 o 
   6   0  10      308.45      299.14     41.72 o 
   7   0  10     1436.68     1383.93     76.24 o 
   8   0  10      144.93      155.16     71.28 o 
   9   0  10      577.89      726.85     77.11 o 
  10   0  10        7.07        3.19     48.69 o 
  11   0  10     1395.35     1220.95    174.53 o 
  12   0  10       59.08       10.10     52.39 o 
 -12   1  10        0.91      -20.80     36.70 o 
 -11   1  10      649.68      637.87    107.54 o 
 -10   1  10      460.81      514.23     51.75 o 
  -9   1  10      135.07      143.77     35.32 o 
  -8   1  10      509.71      556.14     42.02 o 
  -7   1  10       21.62       15.70     24.37 o 
  -6   1  10     3119.22     3131.50     63.49 o 
  -5   1  10     1097.51     1068.78     43.60 o 
  -4   1  10      912.80     1080.44     41.96 o 
  -3   1  10     7394.92     6796.22    116.17 o 
  -2   1  10      851.89      957.49     33.91 o 
  -1   1  10        0.54       41.03     12.13 o 
   0   1  10    11542.90    10759.53    124.48 o 
   1   1  10    10655.01    10021.49    109.93 o 
   2   1  10     1228.03     1103.41     28.58 o 
   3   1  10     3415.16     3808.67     75.89 o 
   4   1  10        1.50       -2.72     22.66 o 
   5   1  10     2678.58     2767.74     67.57 o 
   6   1  10     2514.19     2648.86     97.29 o 
   7   1  10     1160.15     1100.28     50.77 o 
   8   1  10      318.36      376.81     38.35 o 
   9   1  10       17.70       15.81     32.58 o 
  10   1  10      154.68      190.06     39.50 o 
  11   1  10       30.54       37.23     38.37 o 
  12   1  10       33.79       70.83     44.10 o 
 -12   2  10       17.62        7.60     32.80 o 
 -11   2  10     1499.84     1399.32     89.52 o 
 -10   2  10        1.18       10.46     32.87 o 
  -9   2  10      339.84      385.78     54.32 o 
  -8   2  10      980.80      983.93     51.36 o 
  -7   2  10      697.33      670.91     33.94 o 
  -6   2  10       12.95       19.38     15.16 o 
  -5   2  10      653.77      570.40     30.56 o 
  -4   2  10        6.85       24.39     16.91 o 
  -3   2  10     2823.26     2636.74     78.34 o 
  -2   2  10       62.72       83.15     14.66 o 
  -1   2  10     1307.55     1287.68     30.39 o 
   0   2  10    12202.43    11093.99    138.03 o 
   1   2  10      281.24      339.88     17.16 o 
   2   2  10      292.86      255.28     20.42 o 
   3   2  10       51.53        1.43     22.81 o 
   4   2  10     2332.87     2204.92     73.12 o 
   5   2  10       20.92       24.25     22.46 o 
   6   2  10      264.82      244.71     31.01 o 
   7   2  10      412.98      412.07     36.32 o 
   8   2  10       25.20       24.57     29.99 o 
   9   2  10      516.60      662.82     43.89 o 
  10   2  10     1606.35     1726.07     74.92 o 
  11   2  10       37.45       56.81     38.25 o 
  12   2  10        5.19       12.37     43.71 o 
 -12   3  10       28.81      -39.50     44.33 o 
 -11   3  10       69.94      131.22     37.11 o 
 -10   3  10      349.14      412.09     38.43 o 
  -9   3  10      595.32      592.22     50.15 o 
  -8   3  10       13.88       -1.31     23.78 o 
  -7   3  10       59.06       82.62     21.40 o 
  -6   3  10      766.18      856.09     35.82 o 
  -5   3  10      313.93      312.36     24.30 o 
  -4   3  10       31.54      -13.07     17.68 o 
  -3   3  10     5973.83     6046.30     96.34 o 
  -2   3  10     3278.77     2925.03     50.39 o 
  -1   3  10      657.22      530.60     18.96 o 
   0   3  10       34.96       19.88     15.25 o 
   1   3  10      875.41     1024.10     32.73 o 
   2   3  10        0.97       39.02     19.83 o 
   3   3  10     4350.81     4218.49     80.84 o 
   4   3  10       10.07       15.89     24.03 o 
   5   3  10      194.91      170.60     24.97 o 
   6   3  10       23.19       26.44     21.67 o 
   7   3  10      923.03      974.11     44.01 o 
   8   3  10        0.13        3.27     26.23 o 
   9   3  10      130.14      119.30     31.30 o 
  10   3  10       11.01       48.20     33.91 o 
  11   3  10      481.27      470.49     57.67 o 
  12   3  10       41.91      120.01     49.49 o 
 -11   4  10        4.66        7.39     52.14 o 
 -10   4  10      341.60      352.15     51.16 o 
  -9   4  10     1002.67      949.28     51.13 o 
  -8   4  10      417.63      459.02     54.50 o 
  -7   4  10      414.84      447.73     25.94 o 
  -6   4  10      680.96      603.89     30.76 o 
  -5   4  10        2.92        7.35     12.10 o 
  -4   4  10      340.17      350.94     35.01 o 
  -3   4  10      139.18      160.38     23.12 o 
  -2   4  10      228.37      303.24     28.46 o 
  -1   4  10      289.18      284.92     17.09 o 
   0   4  10     1044.54      905.90     37.35 o 
   1   4  10        5.25       21.44     16.43 o 
   2   4  10     1318.04     1205.81     43.44 o 
   3   4  10      992.04     1179.75     45.19 o 
   4   4  10      113.18      165.28     32.00 o 
   5   4  10      317.56      300.47     26.79 o 
   6   4  10     1382.50     1255.11     44.37 o 
   7   4  10      802.05      771.37     39.54 o 
   8   4  10      328.41      400.42     42.38 o 
   9   4  10       59.62       58.64     39.70 o 
  10   4  10       27.75       45.57     41.87 o 
  11   4  10      593.27      549.48     62.84 o 
 -11   5  10        4.40      -36.43     71.99 o 
 -10   5  10       26.24      -12.55     70.66 o 
  -9   5  10      100.76      146.88     43.72 o 
  -8   5  10     1693.71     1579.52     85.06 o 
  -7   5  10      383.64      439.26     38.58 o 
  -6   5  10      546.44      605.83     40.06 o 
  -5   5  10      104.45      137.47     26.80 o 
  -4   5  10     1332.08     1292.99     46.27 o 
  -3   5  10      601.22      611.32     32.08 o 
  -2   5  10     2349.72     2082.25     51.69 o 
  -1   5  10        0.78        0.47     25.29 o 
   0   5  10      681.18      675.03     37.77 o 
   1   5  10      189.54      206.41     14.29 o 
   2   5  10      761.41      671.60     39.08 o 
   3   5  10      371.41      290.68     38.78 o 
   4   5  10      616.33      597.77     44.13 o 
   5   5  10        1.55       26.73     31.43 o 
   6   5  10      934.30      825.19     77.71 o 
   7   5  10      358.32      363.35     86.42 o 
   8   5  10       55.74        4.15     31.49 o 
   9   5  10        3.16       12.35     35.55 o 
  10   5  10      536.21      573.77     60.06 o 
  11   5  10      102.37      132.27     50.13 o 
 -10   6  10      279.35      401.81     75.31 o 
  -9   6  10        0.63       17.62     54.97 o 
  -8   6  10        0.05       14.15     44.76 o 
  -7   6  10        5.56       24.35     33.44 o 
  -6   6  10      343.09      455.05     45.67 o 
  -5   6  10      730.88      677.02     47.26 o 
  -4   6  10        3.06       12.99     28.80 o 
  -3   6  10      143.30      156.32     33.85 o 
  -2   6  10      215.20      212.87     44.72 o 
  -1   6  10      163.89      169.04     17.77 o 
   0   6  10      685.34      688.80     31.62 o 
   1   6  10      307.14      286.95     30.54 o 
   2   6  10      883.81      840.00     44.58 o 
   3   6  10      460.63      435.48     36.93 o 
   4   6  10      398.95      391.79     55.77 o 
   5   6  10        0.27       -9.83     32.87 o 
   6   6  10     1386.78     1450.06    100.31 o 
   7   6  10      994.32      879.33    101.54 o 
   8   6  10       10.72        8.09     40.65 o 
   9   6  10       66.64       64.54     42.37 o 
  10   6  10       72.59       35.21     46.62 o 
  -9   7  10        3.56       40.25     48.36 o 
  -8   7  10      201.64      294.23     97.84 o 
  -7   7  10       26.14       -1.35     47.21 o 
  -6   7  10        8.73       58.06     35.06 o 
  -5   7  10      824.81      766.42     53.05 o 
  -4   7  10       90.92       86.73     41.57 o 
  -3   7  10     2821.84     2907.96     84.32 o 
  -2   7  10      228.97      235.82     34.26 o 
  -1   7  10       37.75       74.34     22.43 o 
   0   7  10     1478.81     1390.68     57.99 o 
   1   7  10       78.65       49.61     28.78 o 
   2   7  10      651.69      694.41     43.57 o 
   3   7  10     1257.37     1259.68     87.21 o 
   4   7  10      109.65      143.55     52.30 o 
   5   7  10       33.91       25.18     51.09 o 
   6   7  10      266.44      284.49     62.93 o 
   7   7  10       54.52       99.80     60.52 o 
   8   7  10       22.41       97.80     62.49 o 
   9   7  10      178.90      298.51     74.03 o 
  -8   8  10       19.55       72.66     77.87 o 
  -7   8  10      145.51      213.84     60.83 o 
  -6   8  10       76.39       48.67     53.90 o 
  -5   8  10     1745.81     1729.71    109.77 o 
  -4   8  10       24.33       48.88     62.41 o 
  -3   8  10       55.43      109.84     74.46 o 
  -2   8  10     1151.19     1132.26    111.64 o 
  -1   8  10       89.13       65.04     57.37 o 
   0   8  10        9.38        5.28     30.31 o 
   1   8  10     1378.26     1422.85     62.76 o 
   2   8  10      216.54      128.06     80.81 o 
   3   8  10      310.61      352.94     60.26 o 
   4   8  10      363.84      400.57    152.66 o 
   5   8  10      130.33      100.64     56.64 o 
   6   8  10      352.89      291.23     68.63 o 
   7   8  10      161.55      269.04     72.75 o 
   8   8  10       38.90      152.10     68.28 o 
  -6   9  10       51.44       81.83     57.44 o 
  -5   9  10      668.57      768.73     83.00 o 
  -4   9  10      127.03       80.22     51.05 o 
  -3   9  10       46.91       37.51     49.27 o 
  -2   9  10        6.59        4.29     46.21 o 
  -1   9  10      233.22      273.74     99.31 o 
   0   9  10      377.70      422.09    114.77 o 
   1   9  10      101.53      179.84     96.37 o 
   2   9  10       42.97      103.93     51.89 o 
   3   9  10      251.10      221.70     60.95 o 
   4   9  10        2.40       58.59     68.63 o 
   5   9  10        5.28        7.72    145.69 o 
   6   9  10      240.18      353.52     77.70 o 
  -4  10  10      198.94      362.73    130.33 o 
  -3  10  10      631.54      707.12    143.13 o 
  -2  10  10      248.10      399.23    117.14 o 
  -1  10  10        2.45       25.99     86.03 o 
   0  10  10       50.36       88.40     96.84 o 
   1  10  10       84.09       -8.73     83.09 o 
   2  10  10      241.92      253.07    112.59 o 
   3  10  10      441.12      605.44    141.80 o 
   4  10  10      134.03      168.05     77.07 o 
 -12   1  11       10.28        7.13     38.89 o 
 -11   1  11      106.18      106.24     62.46 o 
 -10   1  11      401.78      399.07     56.95 o 
  -9   1  11     2223.71     2171.80     79.08 o 
  -8   1  11      917.52      858.92     49.13 o 
  -7   1  11      403.19      381.49     34.71 o 
  -6   1  11      151.84      134.40     17.26 o 
  -5   1  11      955.68     1193.45     46.17 o 
  -4   1  11        1.61      -14.02     22.34 o 
  -3   1  11      127.62      133.18     23.94 o 
  -2   1  11     6347.66     6298.97    107.61 o 
  -1   1  11     3597.60     3534.19     58.78 o 
   0   1  11     6720.34     6509.17     80.40 o 
   1   1  11      555.72      526.72     17.66 o 
   2   1  11     2186.50     2277.13     43.49 o 
   3   1  11       66.63      102.34     30.05 o 
   4   1  11       42.92       41.11     24.37 o 
   5   1  11       65.12      110.31     26.40 o 
   6   1  11      199.81      240.81     29.52 o 
   7   1  11      230.47      198.89     31.31 o 
   8   1  11     1797.92     1725.11     64.10 o 
   9   1  11        0.04      -46.15     30.77 o 
  10   1  11       26.89       -3.37     34.19 o 
  11   1  11      238.54      256.16     45.54 o 
  12   1  11      146.76       98.71     55.00 o 
 -12   2  11       20.96       23.47     33.51 o 
 -11   2  11      435.43      385.14     48.15 o 
 -10   2  11       26.65       -0.57     32.61 o 
  -9   2  11        7.91       16.59     31.84 o 
  -8   2  11      322.34      425.53     54.71 o 
  -7   2  11      223.23      269.70     21.18 o 
  -6   2  11       20.29       27.38     15.79 o 
  -5   2  11     4983.34     4777.41     78.63 o 
  -4   2  11      453.00      608.12     33.34 o 
  -3   2  11      797.01      850.60     36.35 o 
  -2   2  11     2253.91     2085.19     42.74 o 
  -1   2  11     8661.34     8908.56    125.94 o 
   0   2  11        2.49       17.52     12.43 o 
   1   2  11     2097.13     1967.67     47.54 o 
   2   2  11      121.88      196.97     26.83 o 
   3   2  11     1017.72     1027.41     40.51 o 
   4   2  11     2942.36     2875.37     66.83 o 
   5   2  11      627.32      664.95     37.74 o 
   6   2  11        2.29       28.05     24.31 o 
   7   2  11     1400.55     1461.02     57.88 o 
   8   2  11      375.37      414.93     42.74 o 
   9   2  11      187.73      170.57     59.17 o 
  10   2  11      164.16      162.43     38.75 o 
  11   2  11        4.47        3.81     36.13 o 
  12   2  11       54.48      102.64     48.98 o 
 -12   3  11      248.08      200.12     70.34 o 
 -11   3  11      110.15      113.91     54.82 o 
 -10   3  11       82.19      107.31     30.59 o 
  -9   3  11      393.81      318.20     50.05 o 
  -8   3  11     1221.10     1142.63     54.29 o 
  -7   3  11       51.61       75.47     21.95 o 
  -6   3  11      919.02      873.75     37.12 o 
  -5   3  11      796.35      855.85     34.68 o 
  -4   3  11     2009.85     2002.93     48.06 o 
  -3   3  11      118.96       91.25     13.98 o 
  -2   3  11      100.42       65.29     13.17 o 
  -1   3  11        1.94       10.61     14.70 o 
   0   3  11     2723.20     2776.52     50.85 o 
   1   3  11     3143.36     3036.72     55.38 o 
   2   3  11     4271.93     4822.65     87.25 o 
   3   3  11    13333.91    13756.71    192.84 o 
   4   3  11      153.12      209.73     24.77 o 
   5   3  11        0.66      -10.25     26.01 o 
   6   3  11        2.11       20.52     31.71 o 
   7   3  11      399.18      352.92     32.84 o 
   8   3  11      918.54      871.31     45.74 o 
   9   3  11      880.66      781.27     46.35 o 
  10   3  11       11.13       45.02     41.64 o 
  11   3  11       23.73        0.36     40.23 o 
 -11   4  11       64.42       42.89     46.12 o 
 -10   4  11      442.36      410.95     82.19 o 
  -9   4  11      698.54      614.60     68.22 o 
  -8   4  11     2205.78     2131.19     64.52 o 
  -7   4  11       71.96       90.51     21.75 o 
  -6   4  11     1064.82      985.41     32.49 o 
  -5   4  11      510.98      610.06     39.06 o 
  -4   4  11     1851.68     1941.04     44.19 o 
  -3   4  11        8.39       40.31     20.56 o 
  -2   4  11     1488.74     1665.24     49.08 o 
  -1   4  11       16.46       25.43     10.93 o 
   0   4  11       10.40        8.07     12.88 o 
   1   4  11     2126.55     2141.15     40.27 o 
   2   4  11     5372.75     4928.20     95.25 o 
   3   4  11      847.97      810.42     68.05 o 
   4   4  11       10.78       40.91     13.79 o 
   5   4  11      275.12      332.85     25.50 o 
   6   4  11     2951.91     2862.56     64.67 o 
   7   4  11     1841.16     1823.92     76.11 o 
   8   4  11      150.87      193.75     37.30 o 
   9   4  11        0.09      -16.95     33.28 o 
  10   4  11      179.60      276.71     42.44 o 
  11   4  11       21.96       55.35     43.59 o 
 -11   5  11        9.72      -29.27     53.20 o 
 -10   5  11      251.24      253.87     49.30 o 
  -9   5  11        1.51      -26.02     36.40 o 
  -8   5  11      526.50      576.53     52.33 o 
  -7   5  11      300.42      330.82     67.32 o 
  -6   5  11      342.81      439.22     39.92 o 
  -5   5  11      828.89      809.52     50.07 o 
  -4   5  11      645.09      708.08     42.67 o 
  -3   5  11      102.62      104.12     22.55 o 
  -2   5  11      215.59      191.69     22.82 o 
  -1   5  11      598.73      724.70     30.50 o 
   0   5  11      421.85      567.26     35.87 o 
   1   5  11     1212.57     1251.25     30.37 o 
   2   5  11       15.75       24.32     16.21 o 
   3   5  11      304.15      284.67     28.95 o 
   4   5  11      295.08      271.61     43.74 o 
   5   5  11      677.23      637.09     51.79 o 
   6   5  11     1400.94     1401.52     82.38 o 
   7   5  11      357.76      423.07     43.41 o 
   8   5  11       27.60       70.37     46.88 o 
   9   5  11      201.95      180.11     39.51 o 
  10   5  11       96.74      113.61     45.32 o 
 -10   6  11       65.94      140.87    186.67 o 
  -9   6  11        0.00       41.30     48.27 o 
  -8   6  11     1769.69     1508.65     92.91 o 
  -7   6  11     1196.63     1220.50     66.31 o 
  -6   6  11      593.44      672.24     50.78 o 
  -5   6  11      882.26      858.29     52.90 o 
  -4   6  11      156.66      158.62     33.15 o 
  -3   6  11      535.40      472.63     39.08 o 
  -2   6  11      117.12      165.91     41.27 o 
  -1   6  11      308.34      318.49     33.30 o 
   0   6  11       88.01      117.93     23.85 o 
   1   6  11        2.11        5.26     19.38 o 
   2   6  11      202.88      199.71     21.33 o 
   3   6  11      886.64      790.69     58.01 o 
   4   6  11      403.63      315.18     39.69 o 
   5   6  11        9.03       -6.10     36.54 o 
   6   6  11       29.76      125.49     39.67 o 
   7   6  11       14.11       22.81     55.61 o 
   8   6  11      255.24      243.48     41.43 o 
   9   6  11       87.90      143.76     61.38 o 
  10   6  11        0.67       13.11     42.53 o 
  -9   7  11      255.20      375.19     74.51 o 
  -8   7  11       45.49       48.45     92.72 o 
  -7   7  11        4.63      -39.46     33.97 o 
  -6   7  11     1192.02     1096.42     83.95 o 
  -5   7  11      250.01      369.47     41.91 o 
  -4   7  11     3673.70     3352.80    132.36 o 
  -3   7  11     1726.58     1728.94    122.35 o 
  -2   7  11      263.35      323.55     36.94 o 
  -1   7  11      128.44      118.72     55.97 o 
   0   7  11     1955.60     1854.94     55.09 o 
   1   7  11       18.56       46.11     41.22 o 
   2   7  11      716.74      632.39     44.60 o 
   3   7  11     1197.10     1168.20     75.30 o 
   4   7  11        0.05      -65.30     47.28 o 
   5   7  11      181.23      211.34     58.95 o 
   6   7  11      132.50      144.05     68.96 o 
   7   7  11       62.93      -16.05     55.47 o 
   8   7  11     1060.13     1083.43     93.18 o 
   9   7  11        1.64       21.22     38.13 o 
  -8   8  11       48.05      -57.29     72.28 o 
  -7   8  11       56.09      130.13     57.11 o 
  -6   8  11       55.87        0.61     49.81 o 
  -5   8  11      325.81      275.10     60.25 o 
  -4   8  11        2.22       -8.30     44.53 o 
  -3   8  11      322.96      242.82     56.20 o 
  -2   8  11       58.06       69.44     33.17 o 
  -1   8  11     2735.61     2642.40     98.52 o 
   0   8  11     1936.66     1929.36     72.60 o 
   1   8  11      211.21      242.29     38.17 o 
   2   8  11      618.15      714.90     71.38 o 
   3   8  11       89.29      162.83     53.90 o 
   4   8  11      818.78      675.82     78.03 o 
   5   8  11      247.64      189.23     87.17 o 
   6   8  11       54.34       55.44     58.40 o 
   7   8  11        4.40       24.97     59.51 o 
   8   8  11      138.95       76.53     68.02 o 
  -6   9  11      224.69      251.62     65.88 o 
  -5   9  11      530.20      587.06     97.98 o 
  -4   9  11      467.16      472.93     87.17 o 
  -3   9  11       57.23      137.24     53.22 o 
  -2   9  11        3.64       32.08     48.11 o 
  -1   9  11      887.24      496.27    118.38 o 
   0   9  11       96.46       62.03     85.18 o 
   1   9  11       31.17       57.13     84.66 o 
   2   9  11       47.00       60.85     85.08 o 
   3   9  11        3.42      -34.06     50.31 o 
   4   9  11      288.64      290.18     67.97 o 
   5   9  11      296.41      264.44     68.70 o 
   6   9  11        2.20      -18.30     58.33 o 
  -4  10  11       74.46      117.16    102.11 o 
  -3  10  11        2.67       79.01    100.54 o 
  -2  10  11      119.38      151.95     99.50 o 
  -1  10  11      172.89      212.75    100.92 o 
   0  10  11      157.48      361.39    115.06 o 
   1  10  11        4.01       17.83     88.59 o 
   2  10  11       53.75       59.57     94.28 o 
   3  10  11        1.01      -14.99     94.28 o 
   4  10  11       30.35       49.46     60.55 o 
 -12   0  12        9.54       74.61     56.81 o 
 -11   0  12     1539.36     1302.36     98.56 o 
 -10   0  12      599.25      526.33     67.42 o 
  -9   0  12      111.20       26.46     47.25 o 
  -8   0  12     2657.48     2633.37    158.40 o 
  -7   0  12     1260.01     1284.97     76.35 o 
  -6   0  12     5043.51     5038.98    143.66 o 
  -5   0  12      108.39       65.05     32.86 o 
  -4   0  12    14319.04    13812.99    311.74 o 
  -3   0  12     3076.02     3601.35    106.27 o 
  -2   0  12    26783.13    26361.03    556.15 o 
  -1   0  12     1107.55     1422.98     45.04 o 
   0   0  12     2627.60     2314.15     58.63 o 
   1   0  12      285.12      234.05     22.97 o 
   2   0  12     2737.87     2593.64     73.62 o 
   3   0  12     2878.54     2855.28     91.98 o 
   4   0  12     2425.63     2396.53    180.17 o 
   5   0  12     1339.55     1462.96     72.02 o 
   6   0  12     3294.12     3557.83    116.37 o 
   7   0  12        7.59       38.37     38.14 o 
   8   0  12      209.17      309.59     56.58 o 
   9   0  12      782.05      749.75     90.01 o 
  10   0  12       24.76      -14.80     72.47 o 
  11   0  12       12.15      -68.76     45.84 o 
  12   0  12      511.07      546.66     80.64 o 
 -12   1  12      174.20      186.52     53.04 o 
 -11   1  12      703.59      657.69     60.24 o 
 -10   1  12       78.48       77.16     35.22 o 
  -9   1  12      445.87      401.81     42.50 o 
  -8   1  12      143.58      225.83     33.24 o 
  -7   1  12     1328.63     1269.74     43.30 o 
  -6   1  12      274.90      250.61     22.96 o 
  -5   1  12      378.61      489.65     42.09 o 
  -4   1  12      504.85      574.11     34.90 o 
  -3   1  12     3202.15     3074.21     67.99 o 
  -2   1  12     1931.36     2399.91     57.06 o 
  -1   1  12     5050.42     4728.10     74.94 o 
   0   1  12     9521.28     8754.34    113.71 o 
   1   1  12      250.54      302.27     16.89 o 
   2   1  12      319.02      368.37     24.21 o 
   3   1  12      581.70      519.13     39.55 o 
   4   1  12     3236.38     2891.45     67.98 o 
   5   1  12      501.49      580.29     36.14 o 
   6   1  12     3240.74     3155.73     76.78 o 
   7   1  12      109.80      149.03     30.48 o 
   8   1  12     1448.60     1720.11     66.81 o 
   9   1  12       77.14       65.05     34.21 o 
  10   1  12       16.28      -22.77     34.56 o 
  11   1  12       14.17       15.59     37.37 o 
  12   1  12      405.46      383.78     51.15 o 
 -12   2  12        1.02       61.42     38.28 o 
 -11   2  12      511.95      592.60     74.89 o 
 -10   2  12        1.73       -9.04     53.19 o 
  -9   2  12     1298.09     1337.95    130.05 o 
  -8   2  12      277.41      262.29     35.48 o 
  -7   2  12      372.90      375.60     24.40 o 
  -6   2  12      369.78      418.37     32.00 o 
  -5   2  12     6637.09     6245.17     94.75 o 
  -4   2  12        0.27      -31.10     20.73 o 
  -3   2  12      426.14      379.45     29.27 o 
  -2   2  12      222.80      346.74     22.08 o 
  -1   2  12      777.39      551.68     24.17 o 
   0   2  12     1956.88     2037.60     38.84 o 
   1   2  12     1024.54      944.31     35.78 o 
   2   2  12     1117.42     1050.72     46.02 o 
   3   2  12      178.57      184.24     25.89 o 
   4   2  12     1373.61     1227.04     45.21 o 
   5   2  12       27.09       39.13     22.76 o 
   6   2  12      446.77      484.41     35.96 o 
   7   2  12       21.05       10.87     27.95 o 
   8   2  12      968.57     1011.68     54.28 o 
   9   2  12      298.39      345.81     41.95 o 
  10   2  12      741.10      873.24     57.80 o 
  11   2  12      198.13      207.20     43.16 o 
  12   2  12       37.46       58.22     46.88 o 
 -12   3  12      123.82      128.72     52.96 o 
 -11   3  12        0.09       38.84     43.77 o 
 -10   3  12      410.70      445.36     56.23 o 
  -9   3  12      110.32       80.71     33.65 o 
  -8   3  12       73.56       69.80     44.37 o 
  -7   3  12      207.32      161.24     24.90 o 
  -6   3  12     1505.12     1849.31     50.38 o 
  -5   3  12      194.59      199.87     22.35 o 
  -4   3  12      534.69      534.97     28.23 o 
  -3   3  12     3682.18     3768.59     59.58 o 
  -2   3  12       26.59       48.01     14.59 o 
  -1   3  12      328.34      325.60     17.50 o 
   0   3  12    10799.79    10593.06    148.31 o 
   1   3  12     1217.93     1202.06     35.28 o 
   2   3  12      243.17      211.45     23.61 o 
   3   3  12     3016.38     2837.87     57.50 o 
   4   3  12     1258.88     1105.18     60.58 o 
   5   3  12       16.81       52.50     22.77 o 
   6   3  12      729.44      868.53     43.61 o 
   7   3  12      373.56      386.62     36.67 o 
   8   3  12      947.17      942.82     47.27 o 
   9   3  12       35.14      -29.62     28.82 o 
  10   3  12        0.28        1.15     40.83 o 
  11   3  12       30.59       63.17     43.93 o 
 -11   4  12      403.33      362.46     57.32 o 
 -10   4  12      200.13      208.73     48.46 o 
  -9   4  12      278.88      295.57     46.98 o 
  -8   4  12      345.81      450.43     53.01 o 
  -7   4  12     1419.48     1498.47     58.68 o 
  -6   4  12     1014.43     1007.05     33.14 o 
  -5   4  12       99.84       80.79     19.37 o 
  -4   4  12     1455.59     1561.07     52.71 o 
  -3   4  12     2084.05     2284.59     43.08 o 
  -2   4  12      654.20      523.57     34.62 o 
  -1   4  12     1854.02     1415.58     30.67 o 
   0   4  12     4252.91     4684.42     69.86 o 
   1   4  12     7083.08     7322.86    101.28 o 
   2   4  12     2341.69     2360.67     45.28 o 
   3   4  12     2445.39     2357.02     45.37 o 
   4   4  12      870.19      850.58     31.18 o 
   5   4  12      730.77      714.06     34.07 o 
   6   4  12      636.12      656.73     35.69 o 
   7   4  12     1270.47     1150.63     48.90 o 
   8   4  12      469.71      447.47     44.93 o 
   9   4  12       61.82       56.02     35.07 o 
  10   4  12       59.79      119.73     40.04 o 
  11   4  12     1001.35      921.27     73.62 o 
 -11   5  12      187.43      189.35     63.46 o 
 -10   5  12      444.00      450.97     56.73 o 
  -9   5  12      385.06      345.57     49.44 o 
  -8   5  12      379.07      385.75     48.10 o 
  -7   5  12      603.25      722.75     46.33 o 
  -6   5  12     1046.51     1088.17     50.90 o 
  -5   5  12      355.67      342.95     33.75 o 
  -4   5  12     2305.12     2518.41     67.08 o 
  -3   5  12      277.81      210.11     25.81 o 
  -2   5  12      382.17      370.61     27.34 o 
  -1   5  12     1280.96     1366.04     34.23 o 
   0   5  12       11.56       15.94     17.47 o 
   1   5  12      164.14      171.30     23.26 o 
   2   5  12     3390.19     3184.09     69.89 o 
   3   5  12     5149.10     4763.43     97.88 o 
   4   5  12        7.60       22.25     24.63 o 
   5   5  12      224.75      215.30     28.72 o 
   6   5  12       93.15      129.22     33.54 o 
   7   5  12       90.49      106.77     34.14 o 
   8   5  12       92.82      117.67     35.60 o 
   9   5  12      431.71      435.50     56.93 o 
  10   5  12       21.12       -9.77     48.53 o 
 -10   6  12      233.11      167.49     56.90 o 
  -9   6  12        0.08       61.13     62.51 o 
  -8   6  12     2027.67     1839.88     99.27 o 
  -7   6  12     1041.32     1206.44     73.27 o 
  -6   6  12      207.89      281.82     34.25 o 
  -5   6  12      638.91      602.29     57.84 o 
  -4   6  12      932.04      992.78     74.30 o 
  -3   6  12     1034.98     1069.71     54.47 o 
  -2   6  12      173.30      138.48     60.14 o 
  -1   6  12      755.49      776.96     59.66 o 
   0   6  12      292.92      395.95     27.16 o 
   1   6  12        8.03      -12.89     19.88 o 
   2   6  12     1118.67     1201.97     37.58 o 
   3   6  12       16.66       56.42     25.31 o 
   4   6  12      465.14      419.20     37.32 o 
   5   6  12      172.10      256.45     35.66 o 
   6   6  12      964.60      896.75     53.33 o 
   7   6  12      279.23      293.89     42.42 o 
   8   6  12      169.35      197.80     54.78 o 
   9   6  12      197.80      134.97     41.10 o 
  10   6  12       57.49        5.57     51.93 o 
  -9   7  12       40.63      -19.84     47.71 o 
  -8   7  12       13.05       97.21     48.76 o 
  -7   7  12      146.11      152.52     39.82 o 
  -6   7  12       22.18       48.24     35.91 o 
  -5   7  12       18.03       -5.95     32.03 o 
  -4   7  12      509.86      601.54     47.56 o 
  -3   7  12      602.98      664.41     48.44 o 
  -2   7  12       56.64       77.06     45.26 o 
  -1   7  12      285.20      305.40     37.11 o 
   0   7  12      123.99      152.93     24.50 o 
   1   7  12      179.26      171.67     27.26 o 
   2   7  12        1.95       39.65     24.11 o 
   3   7  12      551.46      598.32     89.56 o 
   4   7  12       73.13      -30.52     49.43 o 
   5   7  12       98.82      123.58    120.27 o 
   6   7  12      318.14      355.09     51.44 o 
   7   7  12      275.41      215.71     48.91 o 
   8   7  12       10.68      143.19     48.85 o 
   9   7  12       12.08       52.06     60.77 o 
  -8   8  12       15.93      -30.16     71.52 o 
  -7   8  12      156.33      204.66     67.11 o 
  -6   8  12       30.96       15.57     51.21 o 
  -5   8  12       29.17      -31.08     48.43 o 
  -4   8  12       70.98       71.83     50.00 o 
  -3   8  12     1162.48     1054.67     83.88 o 
  -2   8  12      333.80      347.76     41.84 o 
  -1   8  12     1112.72     1141.02     79.13 o 
   0   8  12      697.50      818.13     52.59 o 
   1   8  12      733.46      785.54     51.34 o 
   2   8  12      602.31      586.33     39.48 o 
   3   8  12        9.81      -19.86     48.21 o 
   4   8  12      680.25      690.88     79.28 o 
   5   8  12      128.36       99.30    131.94 o 
   6   8  12        2.47      -60.79     64.12 o 
   7   8  12      263.56      398.88     84.78 o 
  -6   9  12        5.01       47.70     57.90 o 
  -5   9  12      347.61      282.10    103.25 o 
  -4   9  12       15.47        6.81     48.16 o 
  -3   9  12      803.07      680.43     74.79 o 
  -2   9  12      241.38      381.23     60.94 o 
  -1   9  12       91.69      247.28     99.69 o 
   0   9  12       35.86       -6.17     76.92 o 
   1   9  12       32.30       26.38     48.63 o 
   2   9  12        9.17      -52.24     98.12 o 
   3   9  12       41.07       15.27     56.86 o 
   4   9  12      242.20      319.73     70.88 o 
   5   9  12       62.55        9.25     59.58 o 
   6   9  12      660.49      735.35     68.26 o 
  -4  10  12       39.80       46.05     56.59 o 
  -3  10  12        6.39       21.34     86.60 o 
  -2  10  12      127.24       35.57     88.50 o 
  -1  10  12      170.02      307.51    108.61 o 
   0  10  12      850.12      823.41    149.39 o 
   1  10  12        5.20       64.31     92.86 o 
   2  10  12      213.79      225.37    110.31 o 
   3  10  12      612.02      582.96    143.23 o 
 -12   1  13       89.62      163.28     43.93 o 
 -11   1  13      370.52      291.37     44.32 o 
 -10   1  13      103.99      112.23     37.26 o 
  -9   1  13      165.51      208.78     36.88 o 
  -8   1  13     2386.11     2121.50     68.44 o 
  -7   1  13       66.29       94.45     20.51 o 
  -6   1  13      301.58      262.55     37.13 o 
  -5   1  13      136.73      212.89     27.38 o 
  -4   1  13       66.29       48.35     24.60 o 
  -3   1  13     5407.38     5475.35    102.36 o 
  -2   1  13     2132.79     2291.43     93.32 o 
  -1   1  13        2.07       23.43     16.76 o 
   0   1  13     1178.03     1139.70     30.53 o 
   1   1  13       37.36       25.20     14.89 o 
   2   1  13     4892.00     4985.26     76.57 o 
   3   1  13     3514.62     3646.22     77.45 o 
   4   1  13      576.02      679.21     37.86 o 
   5   1  13      315.55      445.21     33.51 o 
   6   1  13      568.74      620.92     52.80 o 
   7   1  13      113.66      102.14     35.43 o 
   8   1  13     1700.43     1700.28     64.69 o 
   9   1  13      251.68      254.47     39.52 o 
  10   1  13       52.64       44.45     36.43 o 
  11   1  13       17.45      -10.50     38.18 o 
  12   1  13      104.08       87.95     44.05 o 
 -12   2  13      112.20      166.02     54.67 o 
 -11   2  13       38.94       26.95     35.52 o 
 -10   2  13      197.91      206.26     39.11 o 
  -9   2  13      212.63      213.70     37.46 o 
  -8   2  13       69.21       30.26     30.01 o 
  -7   2  13      312.61      329.91     34.00 o 
  -6   2  13      813.04      821.01     39.00 o 
  -5   2  13        3.74       45.75     19.56 o 
  -4   2  13     1878.40     2003.87     55.04 o 
  -3   2  13      379.23      380.66     41.39 o 
  -2   2  13       84.91       78.61     19.40 o 
  -1   2  13      907.65      855.14     35.73 o 
   0   2  13        4.56        7.95     15.78 o 
   1   2  13      499.82      410.76     22.39 o 
   2   2  13       28.80      -11.23     17.75 o 
   3   2  13     2512.96     2707.92     57.32 o 
   4   2  13     1834.67     1877.45     54.19 o 
   5   2  13      592.24      513.11     34.77 o 
   6   2  13      866.20      936.58     63.66 o 
   7   2  13     2022.98     1937.07     64.19 o 
   8   2  13      846.19      832.29     55.78 o 
   9   2  13      474.49      442.98     44.03 o 
  10   2  13       14.85       10.97     35.75 o 
  11   2  13     1210.31     1195.82     67.17 o 
 -12   3  13       24.41       44.06     48.10 o 
 -11   3  13        7.57       69.62     45.68 o 
 -10   3  13       23.12       12.93     28.80 o 
  -9   3  13      159.74      191.32     36.56 o 
  -8   3  13      494.56      435.96     40.70 o 
  -7   3  13      434.18      488.17     32.54 o 
  -6   3  13        7.20      -10.22     26.01 o 
  -5   3  13      125.85      116.24     21.53 o 
  -4   3  13      348.05      298.80     24.37 o 
  -3   3  13      291.49      272.48     17.79 o 
  -2   3  13       27.55        1.40     14.83 o 
  -1   3  13     1147.55     1103.01     42.95 o 
   0   3  13     5270.53     5247.96     83.10 o 
   1   3  13       47.69       56.57     18.33 o 
   2   3  13     2045.95     2135.29     47.82 o 
   3   3  13      787.59      766.90     32.29 o 
   4   3  13      195.34      219.97     26.30 o 
   5   3  13       57.18       93.10     25.12 o 
   6   3  13     2346.32     2196.96     63.16 o 
   7   3  13       44.76       -7.28     28.59 o 
   8   3  13      693.88      733.52     44.56 o 
   9   3  13       15.78       -8.29     30.55 o 
  10   3  13      114.02       83.20     35.26 o 
  11   3  13      373.73      314.12     53.66 o 
 -11   4  13      170.21      178.95     51.42 o 
 -10   4  13        2.74        2.97     39.50 o 
  -9   4  13      151.67      189.23     44.17 o 
  -8   4  13      239.52      266.76     51.01 o 
  -7   4  13     1005.33     1102.91     37.43 o 
  -6   4  13       63.65       58.55     17.61 o 
  -5   4  13       22.40       18.47     23.59 o 
  -4   4  13       13.48        2.20     16.79 o 
  -3   4  13     1877.83     1992.16     62.20 o 
  -2   4  13       43.36       56.48     17.16 o 
  -1   4  13      708.40      686.97     23.54 o 
   0   4  13      188.28      165.04     16.96 o 
   1   4  13      596.29      667.87     25.29 o 
   2   4  13     1624.15     1829.68     40.03 o 
   3   4  13     1293.95     1307.82     39.32 o 
   4   4  13     1708.71     1757.29     46.55 o 
   5   4  13      857.51      847.84     37.66 o 
   6   4  13      740.58      750.80     39.30 o 
   7   4  13        9.32      101.43     27.46 o 
   8   4  13     1125.31     1108.80     62.89 o 
   9   4  13       49.10       74.75     36.70 o 
  10   4  13        1.94      -16.30     41.59 o 
  11   4  13       14.55       52.75     45.48 o 
 -11   5  13       29.73       27.09     56.89 o 
 -10   5  13        6.29       22.46     45.95 o 
  -9   5  13       33.82       53.56     42.71 o 
  -8   5  13      217.53      285.58     60.99 o 
  -7   5  13      291.19      267.79     40.35 o 
  -6   5  13        7.60       17.15     27.20 o 
  -5   5  13       43.51       45.04     26.08 o 
  -4   5  13      835.79      944.00     44.37 o 
  -3   5  13        4.43        5.45     21.90 o 
  -2   5  13      257.39      344.94     27.89 o 
  -1   5  13      701.76      750.34     25.93 o 
   0   5  13       46.08       55.15     11.13 o 
   1   5  13      116.78      134.31     29.02 o 
   2   5  13       35.37       43.84     25.18 o 
   3   5  13      485.59      575.95     36.63 o 
   4   5  13      294.05      256.71     32.25 o 
   5   5  13      250.07      280.28     31.51 o 
   6   5  13      789.04      665.81     47.72 o 
   7   5  13        1.02      -18.01     32.61 o 
   8   5  13      109.56       63.85     35.48 o 
   9   5  13      289.26      227.43     42.03 o 
  10   5  13        0.01       -8.61     37.86 o 
 -10   6  13       53.65       24.63     51.74 o 
  -9   6  13      596.26      560.21    104.86 o 
  -8   6  13      330.60      300.72     46.36 o 
  -7   6  13     1465.86     1504.84     76.30 o 
  -6   6  13       33.49       60.77     30.06 o 
  -5   6  13       81.82       89.08     29.49 o 
  -4   6  13       99.37      127.25     28.52 o 
  -3   6  13        2.36      -12.99     22.40 o 
  -2   6  13      915.65      806.04     48.25 o 
  -1   6  13       93.38       85.16     29.17 o 
   0   6  13      122.71      158.52     27.29 o 
   1   6  13      652.24      640.49     35.53 o 
   2   6  13     2705.05     2719.34     58.12 o 
   3   6  13       20.26       27.97     20.98 o 
   4   6  13      443.45      437.73     38.09 o 
   5   6  13     1350.57     1425.42     96.57 o 
   6   6  13       44.04       49.24     32.37 o 
   7   6  13     1267.95     1217.56     70.14 o 
   8   6  13      192.48      152.95     39.69 o 
   9   6  13       21.15        6.82     49.34 o 
  -9   7  13       46.68      -15.14     81.95 o 
  -8   7  13      264.45      243.89     71.33 o 
  -7   7  13       75.88       95.95     40.03 o 
  -6   7  13        4.80       40.55     35.20 o 
  -5   7  13        0.23       69.11     34.90 o 
  -4   7  13     1046.87     1174.55     62.33 o 
  -3   7  13       98.52      111.59     35.32 o 
  -2   7  13      740.62      820.91     51.67 o 
  -1   7  13      435.15      419.05     52.94 o 
   0   7  13      575.01      620.51     34.58 o 
   1   7  13     1276.54     1218.31     48.82 o 
   2   7  13      158.73      150.76     28.39 o 
   3   7  13     1315.13     1275.82    123.60 o 
   4   7  13       58.35        5.78     35.37 o 
   5   7  13      201.68      160.91     43.89 o 
   6   7  13      305.92      467.15     74.81 o 
   7   7  13       41.73       26.59     41.30 o 
   8   7  13      464.49      439.98     73.28 o 
   9   7  13       63.53       84.51     49.87 o 
  -8   8  13       82.71       91.44     84.32 o 
  -7   8  13        3.01       16.91     52.04 o 
  -6   8  13      165.69      233.65     60.97 o 
  -5   8  13      354.08      385.18     66.36 o 
  -4   8  13      254.94      370.10     61.55 o 
  -3   8  13        7.72       32.14     47.40 o 
  -2   8  13      246.40      262.88     49.04 o 
  -1   8  13      335.95      330.28     42.07 o 
   0   8  13        2.46       41.63     33.77 o 
   1   8  13        3.64       40.48     33.66 o 
   2   8  13      265.78      258.25     32.74 o 
   3   8  13       11.17      108.48     37.35 o 
   4   8  13      308.34      426.49     51.48 o 
   5   8  13        0.01       -7.84     45.28 o 
   6   8  13       12.78       47.89     73.33 o 
   7   8  13       63.80       82.83     73.75 o 
  -6   9  13       63.49       82.09     65.64 o 
  -5   9  13       93.03      136.64     56.66 o 
  -4   9  13        0.06      166.50     57.28 o 
  -3   9  13      430.47      502.01    107.80 o 
  -2   9  13       70.56       39.83     49.66 o 
  -1   9  13      279.20      175.00     52.91 o 
   0   9  13      155.85      217.97    100.73 o 
   1   9  13       19.57       69.47     58.24 o 
   2   9  13      102.89       66.65     54.22 o 
   3   9  13       91.21        7.13     54.01 o 
   4   9  13        0.98       -0.82     67.06 o 
   5   9  13       82.43        0.32     83.00 o 
   6   9  13       34.16       79.39     47.36 o 
  -3  10  13      117.83      177.85     96.94 o 
  -2  10  13       16.31       11.10     92.77 o 
  -1  10  13       99.72      173.48    104.15 o 
   0  10  13      108.41       71.23     97.32 o 
   1  10  13      318.74      200.61    106.99 o 
   2  10  13       15.47      100.73     98.55 o 
   3  10  13      274.97      204.03    112.21 o 
 -12   0  14      213.46      221.43     65.53 o 
 -11   0  14     1045.38      938.47     88.08 o 
 -10   0  14     1121.63     1087.30     89.33 o 
  -9   0  14      389.98      388.47     60.16 o 
  -8   0  14     1459.64     1428.02    152.85 o 
  -7   0  14       22.01      137.60     40.21 o 
  -6   0  14      724.05      618.07     53.86 o 
  -5   0  14      282.70      305.40     41.68 o 
  -4   0  14     1321.26     1322.45     67.57 o 
  -3   0  14        1.09      -27.41     33.74 o 
  -2   0  14      676.48      557.06     55.87 o 
  -1   0  14      647.96      663.26     37.22 o 
   0   0  14     1909.51     1590.04     67.91 o 
   1   0  14       17.41       59.30     25.79 o 
   2   0  14     2989.00     2705.02     74.53 o 
   3   0  14     2958.84     2859.97    120.65 o 
   4   0  14      387.32      306.33     43.06 o 
   5   0  14      251.02      227.39     41.80 o 
   6   0  14      407.53      335.30     48.15 o 
   7   0  14      193.08      291.52     67.06 o 
   8   0  14      279.62      290.28     55.57 o 
   9   0  14       55.01      105.91     52.50 o 
  10   0  14       43.81       10.47     67.44 o 
  11   0  14       46.03      -37.69     54.86 o 
  12   0  14      382.03      299.10     97.41 o 
 -12   1  14      383.63      386.75     50.85 o 
 -11   1  14       67.68       90.02     39.47 o 
 -10   1  14     1612.20     1404.26     68.86 o 
  -9   1  14      306.15      488.76     45.14 o 
  -8   1  14      748.86      798.64     49.32 o 
  -7   1  14      209.57      232.83     23.20 o 
  -6   1  14      526.62      570.13     45.76 o 
  -5   1  14      644.61      636.20     36.81 o 
  -4   1  14    11477.05    11261.68    185.99 o 
  -3   1  14      141.32      185.95     26.56 o 
  -2   1  14      651.84      503.03     27.51 o 
  -1   1  14     7720.97     7333.62    110.51 o 
   0   1  14      785.87      908.73     29.26 o 
   1   1  14      210.53      367.44     23.32 o 
   2   1  14     7734.48     7986.99    111.31 o 
   3   1  14       30.63       23.86     20.55 o 
   4   1  14      672.10      635.67     36.30 o 
   5   1  14     1909.13     2073.50     58.44 o 
   6   1  14        3.36       12.70     33.53 o 
   7   1  14      602.69      644.26     43.76 o 
   8   1  14     4753.72     4783.37    110.09 o 
   9   1  14      190.65      194.87     39.37 o 
  10   1  14      132.84      107.47     37.97 o 
  11   1  14       18.60       62.97     39.59 o 
  12   1  14       91.51       24.97     41.47 o 
 -12   2  14      165.08      174.51     51.02 o 
 -11   2  14        1.17      -20.02     35.33 o 
 -10   2  14      794.01      821.76     55.79 o 
  -9   2  14      198.14      268.85     38.94 o 
  -8   2  14     1154.91     1208.18     99.85 o 
  -7   2  14      434.03      393.96     26.47 o 
  -6   2  14     2292.89     2007.70     52.56 o 
  -5   2  14      470.72      615.79     36.20 o 
  -4   2  14     2582.70     2303.50     60.26 o 
  -3   2  14     2575.78     2752.82     64.49 o 
  -2   2  14     2418.74     2482.52     56.04 o 
  -1   2  14       71.50      219.24     22.65 o 
   0   2  14      180.64       78.51     18.13 o 
   1   2  14      163.06      186.88     19.67 o 
   2   2  14     1044.61     1012.53     40.39 o 
   3   2  14       28.94       -3.22     19.66 o 
   4   2  14      441.82      534.86     33.75 o 
   5   2  14       69.87       91.17     24.23 o 
   6   2  14      588.86      526.34     38.64 o 
   7   2  14      173.49      179.01     34.97 o 
   8   2  14      835.14      729.35     49.34 o 
   9   2  14       13.89       57.25     34.97 o 
  10   2  14     1366.63     1150.25     63.88 o 
  11   2  14       43.20       -5.42     36.83 o 
 -11   3  14      885.58      757.87     74.09 o 
 -10   3  14        0.07       -2.76     33.57 o 
  -9   3  14       10.62       19.84     32.53 o 
  -8   3  14      159.85      231.25     35.52 o 
  -7   3  14     1253.04     1282.18     48.31 o 
  -6   3  14      133.79      117.76     24.11 o 
  -5   3  14      738.48      785.15     35.50 o 
  -4   3  14      329.53      324.05     31.59 o 
  -3   3  14      813.79      901.68     32.16 o 
  -2   3  14      525.14      472.30     23.11 o 
  -1   3  14      147.20       69.77     18.62 o 
   0   3  14        7.19       38.12     15.35 o 
   1   3  14     1306.39     1492.59     39.65 o 
   2   3  14      125.85      123.66     19.46 o 
   3   3  14        0.73       36.64     18.89 o 
   4   3  14       21.99       10.87     19.00 o 
   5   3  14     2314.17     2381.31     64.01 o 
   6   3  14       32.84       39.33     27.05 o 
   7   3  14      591.11      526.92     41.38 o 
   8   3  14       31.22       26.01     31.45 o 
   9   3  14      502.61      456.42     40.97 o 
  10   3  14      121.14      147.58     39.75 o 
  11   3  14       13.42       73.64     45.54 o 
 -11   4  14        3.64        5.95     56.39 o 
 -10   4  14       21.79       16.27     40.75 o 
  -9   4  14        0.23      -40.95     37.73 o 
  -8   4  14     2645.40     2345.60     85.56 o 
  -7   4  14     2106.92     2001.25     50.71 o 
  -6   4  14      517.78      443.25     24.94 o 
  -5   4  14     1129.36     1088.56     41.01 o 
  -4   4  14       79.50       77.46     19.93 o 
  -3   4  14     2948.60     2986.32     60.26 o 
  -2   4  14       57.07       89.59     18.78 o 
  -1   4  14        1.23       -9.61     13.20 o 
   0   4  14        8.69       -3.52     19.58 o 
   1   4  14    10467.52    10789.89    153.19 o 
   2   4  14     1481.91     1539.30     39.64 o 
   3   4  14      577.24      507.60     29.35 o 
   4   4  14       26.35       22.07     19.11 o 
   5   4  14      306.50      348.54     44.55 o 
   6   4  14       53.75      121.42     26.60 o 
   7   4  14     2533.93     2446.54     65.19 o 
   8   4  14      102.67       82.94     36.66 o 
   9   4  14      571.63      611.75     51.53 o 
  10   4  14        6.49      -48.58     46.64 o 
  11   4  14       56.90       71.12     47.31 o 
 -10   5  14      134.45      158.03     47.98 o 
  -9   5  14      280.09      295.60     49.73 o 
  -8   5  14      152.52      157.53     42.46 o 
  -7   5  14      737.13      799.93     48.79 o 
  -6   5  14      369.88      390.20     38.18 o 
  -5   5  14      425.96      414.76     48.53 o 
  -4   5  14      263.86      216.43     29.97 o 
  -3   5  14       93.50       92.68     24.81 o 
  -2   5  14      310.09      322.87     28.98 o 
  -1   5  14     1071.86      941.76     29.88 o 
   0   5  14      658.52      726.95     24.44 o 
   1   5  14     5178.87     5125.46     86.83 o 
   2   5  14      952.36     1095.94     38.85 o 
   3   5  14     1289.57     1425.32     52.86 o 
   4   5  14      493.57      542.77     57.05 o 
   5   5  14     4089.00     3799.83     87.55 o 
   6   5  14      893.85      857.71     46.67 o 
   7   5  14        0.68      -45.31     34.56 o 
   8   5  14       38.19        3.23     48.81 o 
   9   5  14        9.68       17.02     37.33 o 
  10   5  14      131.65      137.72     42.06 o 
 -10   6  14        0.24       90.13     86.27 o 
  -9   6  14      131.16      139.31     46.28 o 
  -8   6  14      278.51      289.27     45.88 o 
  -7   6  14      615.49      621.25     46.31 o 
  -6   6  14       14.27       43.68     30.09 o 
  -5   6  14      405.09      401.35     37.44 o 
  -4   6  14      277.27      311.31     34.80 o 
  -3   6  14      930.00     1020.37     45.01 o 
  -2   6  14      186.59      192.06     25.63 o 
  -1   6  14       64.01       72.95     30.68 o 
   0   6  14       17.54       25.51     23.05 o 
   1   6  14      570.47      547.60     51.14 o 
   2   6  14       51.43       88.31     21.88 o 
   3   6  14     2262.54     2167.57     56.53 o 
   4   6  14      104.71      158.53     38.70 o 
   5   6  14        5.92       66.80     32.07 o 
   6   6  14      308.66      227.27     38.38 o 
   7   6  14        0.12       47.00     29.64 o 
   8   6  14      109.04       56.98     37.08 o 
   9   6  14     1035.94     1052.87     66.23 o 
  -9   7  14       17.84       83.02     71.28 o 
  -8   7  14      236.24      201.48     71.80 o 
  -7   7  14      114.50      188.33     42.59 o 
  -6   7  14      253.20      311.41     64.95 o 
  -5   7  14       79.60       59.13     35.71 o 
  -4   7  14      250.46      288.91     91.50 o 
  -3   7  14     1033.34     1043.78     58.17 o 
  -2   7  14      610.45      588.75     47.40 o 
  -1   7  14      839.88      946.98     85.47 o 
   0   7  14     1959.79     1939.24     74.34 o 
   1   7  14      154.89      212.02     36.47 o 
   2   7  14     1094.67     1063.46     48.63 o 
   3   7  14       11.56       24.47     27.82 o 
   4   7  14       76.59      106.97     38.20 o 
   5   7  14      990.81     1107.54     70.90 o 
   6   7  14       68.66       23.00     52.84 o 
   7   7  14       28.78       80.42     44.56 o 
   8   7  14      110.44       94.52     48.23 o 
  -7   8  14       14.86        6.74     54.22 o 
  -6   8  14      475.39      574.95     76.52 o 
  -5   8  14       54.62      160.18     60.47 o 
  -4   8  14      621.07      758.34    165.52 o 
  -3   8  14        3.24       12.21     46.46 o 
  -2   8  14      810.12      892.63     80.21 o 
  -1   8  14       10.02        1.08     34.42 o 
   0   8  14     3008.39     2812.95    144.00 o 
   1   8  14       96.61       77.76     55.83 o 
   2   8  14       83.32       44.98     35.99 o 
   3   8  14       36.01        1.01     37.13 o 
   4   8  14      154.17      124.93     58.93 o 
   5   8  14       18.16       65.71     41.09 o 
   6   8  14       99.42      122.00     71.73 o 
   7   8  14        3.79       36.93     44.85 o 
  -6   9  14        2.77       24.33     72.56 o 
  -5   9  14      151.42      167.55     59.25 o 
  -4   9  14     1315.15     1415.96    104.40 o 
  -3   9  14      388.61      368.25     65.09 o 
  -2   9  14     1254.63     1225.10    136.92 o 
  -1   9  14       19.39        2.06     45.81 o 
   0   9  14       54.56      182.97     99.40 o 
   1   9  14      179.07      162.12     56.38 o 
   2   9  14      621.71      653.00     81.57 o 
   3   9  14       71.97      164.88     62.73 o 
   4   9  14      317.26      193.98     91.44 o 
   5   9  14      225.17      176.38     68.85 o 
  -3  10  14      190.39      212.75    106.80 o 
  -2  10  14        4.05       -7.78     89.35 o 
  -1  10  14      116.07       26.65     88.59 o 
   0  10  14      616.24      521.88    131.94 o 
   1  10  14       86.47      199.38    107.75 o 
   2  10  14      262.70      357.40    121.88 o 
 -12   1  15       42.89       43.19     54.50 o 
 -11   1  15      163.05      299.19     54.46 o 
 -10   1  15      209.63      186.70     40.57 o 
  -9   1  15      588.36      637.43     49.11 o 
  -8   1  15        0.41      -18.20     28.57 o 
  -7   1  15      327.03      293.68     27.97 o 
  -6   1  15      389.67      385.69     45.68 o 
  -5   1  15     1250.82     1354.71     49.02 o 
  -4   1  15      171.67      186.84     29.24 o 
  -3   1  15     1769.77     1907.04     77.00 o 
  -2   1  15        9.00      -13.38     19.46 o 
  -1   1  15     1352.75     1574.82     42.32 o 
   0   1  15     1510.86     1417.10     37.28 o 
   1   1  15     3396.65     3374.14     70.10 o 
   2   1  15     2807.32     3098.49     57.44 o 
   3   1  15      393.01      404.16     28.07 o 
   4   1  15     1108.69     1118.94     47.00 o 
   5   1  15     1283.99     1326.03     49.48 o 
   6   1  15      452.25      511.12     38.12 o 
   7   1  15     1190.25     1272.35     64.36 o 
   8   1  15      165.70      284.47     39.38 o 
   9   1  15     2195.87     2142.84    108.36 o 
  10   1  15       73.00       47.94     36.96 o 
  11   1  15        2.58       50.81     39.81 o 
 -12   2  15      122.47      197.35     54.33 o 
 -11   2  15       11.78       67.79     37.75 o 
 -10   2  15     1294.44     1178.10     63.95 o 
  -9   2  15      765.56      731.57     51.56 o 
  -8   2  15      368.22      389.60     40.12 o 
  -7   2  15       57.43       34.66     33.46 o 
  -6   2  15      897.87      978.25     40.52 o 
  -5   2  15      591.21      679.94     38.37 o 
  -4   2  15      172.43      243.82     27.07 o 
  -3   2  15     1033.90     1020.56     35.04 o 
  -2   2  15     1063.64     1228.63     61.09 o 
  -1   2  15      292.80      291.07     29.36 o 
   0   2  15       72.07      116.87     18.69 o 
   1   2  15      150.77      166.67     36.20 o 
   2   2  15     1382.91     1348.06     37.85 o 
   3   2  15      786.57      746.44     33.56 o 
   4   2  15     1177.98     1126.86     45.92 o 
   5   2  15     1466.59     1549.05     52.72 o 
   6   2  15       75.67       50.70     28.02 o 
   7   2  15       59.99       40.27     30.97 o 
   8   2  15      153.22      145.32     41.56 o 
   9   2  15        8.67      -20.22     31.90 o 
  10   2  15        5.10       29.27     36.47 o 
  11   2  15        6.66       20.47     36.47 o 
 -11   3  15      399.05      360.10     55.98 o 
 -10   3  15       39.16       11.58     58.78 o 
  -9   3  15      911.93     1040.76     66.51 o 
  -8   3  15      626.03      629.30     51.61 o 
  -7   3  15      243.94      261.01     29.05 o 
  -6   3  15      423.57      463.96     40.90 o 
  -5   3  15     2524.81     2644.74     60.41 o 
  -4   3  15      259.44      269.67     24.81 o 
  -3   3  15     2494.34     2359.52     48.55 o 
  -2   3  15     6199.70     6292.23     97.42 o 
  -1   3  15     1236.76     1288.48     36.42 o 
   0   3  15      106.86      321.29     20.86 o 
   1   3  15      528.43      486.12     26.12 o 
   2   3  15       36.62       83.69     19.05 o 
   3   3  15      244.12      251.62     23.65 o 
   4   3  15       53.32       54.52     20.68 o 
   5   3  15      860.14      781.41     45.12 o 
   6   3  15      188.97      206.85     31.01 o 
   7   3  15       49.92      103.22     32.23 o 
   8   3  15      524.92      482.87     44.68 o 
   9   3  15      146.77      156.69     40.69 o 
  10   3  15      214.22      209.91     43.01 o 
  11   3  15       39.25      -38.27     41.91 o 
 -11   4  15      707.47      775.80     69.63 o 
 -10   4  15       39.96       -1.58     41.27 o 
  -9   4  15       82.44      112.31     42.54 o 
  -8   4  15      735.96      701.32     58.67 o 
  -7   4  15     1449.12     1440.97     51.63 o 
  -6   4  15       86.69       97.79     25.25 o 
  -5   4  15      807.89      839.76     39.12 o 
  -4   4  15     2041.65     2034.55     50.84 o 
  -3   4  15        1.67       36.93     18.74 o 
  -2   4  15      476.28      437.16     26.18 o 
  -1   4  15      808.05      828.14     32.78 o 
   0   4  15        1.41      -22.62     15.08 o 
   1   4  15     5008.99     4667.40     77.68 o 
   2   4  15     1200.35     1297.68     45.69 o 
   3   4  15     1234.77     1195.12     42.06 o 
   4   4  15      152.14      139.37     24.23 o 
   5   4  15      390.48      395.68     29.86 o 
   6   4  15      535.18      529.89     49.02 o 
   7   4  15      129.68      109.75     29.61 o 
   8   4  15        6.55       -3.61     38.40 o 
   9   4  15      119.06       83.88     37.83 o 
  10   4  15        0.01      -44.88     35.86 o 
 -10   5  15      321.38      293.32     52.33 o 
  -9   5  15     1313.69     1248.23     74.84 o 
  -8   5  15       26.41       21.95     38.01 o 
  -7   5  15      334.14      339.25     38.97 o 
  -6   5  15        3.21      -11.49     28.12 o 
  -5   5  15       72.20       46.73     28.57 o 
  -4   5  15      877.62      944.51     45.89 o 
  -3   5  15        6.34       18.30     24.30 o 
  -2   5  15       28.05       42.09     23.29 o 
  -1   5  15        7.34       14.74     16.48 o 
   0   5  15     1097.28     1235.63     31.81 o 
   1   5  15      129.44      164.57     29.79 o 
   2   5  15       56.70       85.94     21.43 o 
   3   5  15       20.26       54.51     21.61 o 
   4   5  15       54.48       58.49     37.64 o 
   5   5  15       13.62       65.80     31.29 o 
   6   5  15      306.53      288.75     35.10 o 
   7   5  15        6.60      -15.47     32.06 o 
   8   5  15        6.43        1.11     44.41 o 
   9   5  15      165.19      133.57     43.53 o 
  10   5  15        1.19       34.49     40.43 o 
 -10   6  15        0.18       10.25     44.00 o 
  -9   6  15      206.66      201.41     46.81 o 
  -8   6  15      296.00      345.26     48.38 o 
  -7   6  15      334.30      411.46     41.14 o 
  -6   6  15      511.84      441.73     41.68 o 
  -5   6  15      243.04      280.39     34.99 o 
  -4   6  15       13.52       44.04     28.08 o 
  -3   6  15      697.00      707.71     48.45 o 
  -2   6  15      357.53      355.78     30.24 o 
  -1   6  15      520.35      444.79     63.75 o 
   0   6  15      125.70      115.23     23.90 o 
   1   6  15       67.37       82.07     19.42 o 
   2   6  15       76.91      133.75     22.99 o 
   3   6  15        0.42      279.95     39.88 o 
   4   6  15     1702.49     1750.08     65.33 o 
   5   6  15      522.59      534.37     44.13 o 
   6   6  15      949.90     1092.13     59.20 o 
   7   6  15       84.94       46.77     30.51 o 
   8   6  15      150.43      203.73     37.29 o 
   9   6  15       41.24       59.05     40.48 o 
  -9   7  15        0.04       39.17     50.41 o 
  -8   7  15       81.60      119.85     50.05 o 
  -7   7  15      596.09      573.29     54.99 o 
  -6   7  15      343.57      392.71     54.94 o 
  -5   7  15      812.56      697.14     54.10 o 
  -4   7  15       75.47       81.20     36.64 o 
  -3   7  15      443.46      412.96     44.58 o 
  -2   7  15      580.96      615.34     49.53 o 
  -1   7  15      109.71       70.81     35.95 o 
   0   7  15      795.27      867.40     84.82 o 
   1   7  15      844.14      831.01     42.56 o 
   2   7  15       14.44       -3.07     37.92 o 
   3   7  15      110.23      142.61     36.47 o 
   4   7  15       37.25       26.08     29.96 o 
   5   7  15        1.50        8.33     37.80 o 
   6   7  15      216.01      264.56     57.19 o 
   7   7  15       83.74      117.08     45.80 o 
   8   7  15       48.71       63.18     46.91 o 
  -7   8  15       70.11       11.14     59.85 o 
  -6   8  15       10.17       42.91     54.28 o 
  -5   8  15      560.45      593.25     76.24 o 
  -4   8  15      461.61      514.88     68.82 o 
  -3   8  15      252.78      245.56     46.26 o 
  -2   8  15      358.37      363.40     52.95 o 
  -1   8  15        0.59       50.51     43.85 o 
   0   8  15      152.51      176.63     39.74 o 
   1   8  15      221.58      144.48     43.36 o 
   2   8  15      730.39      647.65     52.60 o 
   3   8  15       35.41       31.88     35.87 o 
   4   8  15        2.45       34.82     39.36 o 
   5   8  15      277.14      232.59     49.47 o 
   6   8  15       32.64       88.01     43.27 o 
   7   8  15       58.55        1.87     58.49 o 
  -5   9  15      141.55      103.80     57.03 o 
  -4   9  15        0.91       61.10     53.42 o 
  -3   9  15        5.70      -55.41     50.60 o 
  -2   9  15     1191.05     1324.42    148.68 o 
  -1   9  15        0.86       61.82     73.18 o 
   0   9  15       20.25       20.30     88.12 o 
   1   9  15      152.89       97.93     54.75 o 
   2   9  15       49.03       55.34     53.48 o 
   3   9  15       88.28       74.33     58.57 o 
   4   9  15      268.79      277.09     70.84 o 
   5   9  15      148.58      134.95     63.92 o 
  -2  10  15       12.72      -40.22     81.67 o 
  -1  10  15       32.07     -111.26     74.17 o 
   0  10  15        7.30      -65.73     81.57 o 
   1  10  15        0.21      -40.88     83.56 o 
   2  10  15       85.84       25.99     95.52 o 
 -12   0  16        7.30      -25.66     55.56 o 
 -11   0  16        0.00      -31.30     57.24 o 
 -10   0  16       72.54       80.05     54.43 o 
  -9   0  16      587.92      494.88     67.63 o 
  -8   0  16      798.95     1001.40    135.83 o 
  -7   0  16        6.39       46.37     67.16 o 
  -6   0  16      402.09      359.61     48.03 o 
  -5   0  16      743.08      858.40     60.26 o 
  -4   0  16      359.14      370.42     44.92 o 
  -3   0  16      136.46      179.78     38.75 o 
  -2   0  16     9543.63     8628.00    211.43 o 
  -1   0  16     4405.22     4622.42    309.12 o 
   0   0  16     2704.50     2821.86     94.13 o 
   1   0  16      355.94      365.83     36.00 o 
   2   0  16      822.02      858.61     46.26 o 
   3   0  16     4199.96     4355.92    102.73 o 
   4   0  16       44.04       27.57     33.74 o 
   5   0  16     1640.77     1629.76     76.14 o 
   6   0  16       66.31      136.09     49.94 o 
   7   0  16      445.63      430.19     58.05 o 
   8   0  16      487.21      448.87     70.29 o 
   9   0  16     1513.61     1394.55    167.46 o 
  10   0  16      133.12      243.82     61.15 o 
  11   0  16      254.15      224.16     65.92 o 
 -12   1  16       32.66      -11.60     38.64 o 
 -11   1  16      511.76      481.78     50.98 o 
 -10   1  16      318.05      337.10     44.95 o 
  -9   1  16       97.14       31.33     32.39 o 
  -8   1  16      127.51       85.94     35.39 o 
  -7   1  16      344.03      294.28     34.86 o 
  -6   1  16      674.00      555.06     43.17 o 
  -5   1  16      165.93      121.66     25.87 o 
  -4   1  16        5.11       58.29     23.43 o 
  -3   1  16       85.56       91.84     25.78 o 
  -2   1  16     2147.83     2246.30     51.22 o 
  -1   1  16       93.54      120.23     29.63 o 
   0   1  16     1121.06      930.70     44.52 o 
   1   1  16      860.88      790.05     30.66 o 
   2   1  16     1900.10     1732.99     43.47 o 
   3   1  16      832.99      726.80     30.20 o 
   4   1  16      591.67      706.66     49.08 o 
   5   1  16       85.70       90.53     26.56 o 
   6   1  16      781.29      782.48     45.43 o 
   7   1  16     1393.42     1464.08     62.12 o 
   8   1  16      985.45      907.08     54.84 o 
   9   1  16      146.64      170.55     38.59 o 
  10   1  16      115.62      122.61     39.51 o 
  11   1  16        0.40       77.29     40.59 o 
 -11   2  16      293.65      288.11     48.31 o 
 -10   2  16      327.92      382.83     44.48 o 
  -9   2  16      983.70      880.85     55.10 o 
  -8   2  16        0.69        3.12     30.50 o 
  -7   2  16     1008.22     1064.36     50.13 o 
  -6   2  16      139.83      168.34     25.43 o 
  -5   2  16     3651.88     3273.92     76.68 o 
  -4   2  16        0.35      -12.21     35.90 o 
  -3   2  16     3051.16     2973.23     58.88 o 
  -2   2  16     1574.39     1572.95     41.81 o 
  -1   2  16       33.07       18.63     27.00 o 
   0   2  16      102.48      143.21     19.01 o 
   1   2  16      245.88      229.43     23.93 o 
   2   2  16        0.30        7.28     17.48 o 
   3   2  16      776.60      940.23     39.93 o 
   4   2  16     4935.42     5082.75     90.25 o 
   5   2  16      892.50     1001.81     46.70 o 
   6   2  16      289.16      263.61     35.58 o 
   7   2  16      353.02      285.31     37.59 o 
   8   2  16      343.00      415.66     46.76 o 
   9   2  16      517.29      503.25     58.72 o 
  10   2  16      303.65      316.83     44.71 o 
  11   2  16      122.96       72.38     40.13 o 
 -11   3  16        1.16      -40.80     55.53 o 
 -10   3  16       40.39       44.15     55.88 o 
  -9   3  16     1175.14     1114.10     59.70 o 
  -8   3  16       24.20       24.29     32.00 o 
  -7   3  16      616.86      661.29     38.15 o 
  -6   3  16       50.13       71.43     24.47 o 
  -5   3  16       13.82       39.79     21.50 o 
  -4   3  16      243.35      298.31     24.07 o 
  -3   3  16      414.95      449.62     24.22 o 
  -2   3  16     2757.93     3006.16     57.27 o 
  -1   3  16     1060.86      950.94     32.95 o 
   0   3  16        7.64       12.69     18.27 o 
   1   3  16      264.33      288.55     23.18 o 
   2   3  16      412.10      416.10     26.02 o 
   3   3  16       33.64        3.01     16.43 o 
   4   3  16      315.23      289.14     28.84 o 
   5   3  16      544.39      659.61     40.54 o 
   6   3  16     1135.96     1186.90     67.52 o 
   7   3  16       99.26      120.27     33.91 o 
   8   3  16       79.14       54.48     34.11 o 
   9   3  16      700.22      638.18     50.53 o 
  10   3  16      282.59      301.39     55.79 o 
  11   3  16      146.04      114.04     48.93 o 
 -11   4  16       69.31      156.33     48.88 o 
 -10   4  16       28.41       34.46     42.92 o 
  -9   4  16       67.85       53.23     45.63 o 
  -8   4  16      103.44       68.56     54.30 o 
  -7   4  16      296.04      391.92     48.18 o 
  -6   4  16        5.15       37.86     24.22 o 
  -5   4  16     1410.43     1352.25     36.45 o 
  -4   4  16      260.97      320.92     26.63 o 
  -3   4  16     1661.49     1627.70     44.79 o 
  -2   4  16      188.80      198.59     23.06 o 
  -1   4  16      910.44      881.14     36.98 o 
   0   4  16      209.16      176.53     19.34 o 
   1   4  16      686.78      700.63     29.26 o 
   2   4  16       70.94       50.13     19.09 o 
   3   4  16     1850.37     1826.55     67.96 o 
   4   4  16      562.84      560.53     32.18 o 
   5   4  16      217.10      246.68     37.73 o 
   6   4  16        1.90      -48.47     50.98 o 
   7   4  16      132.37      151.12     31.05 o 
   8   4  16        2.83        2.96     41.63 o 
   9   4  16      924.97      839.74     59.02 o 
  10   4  16        0.07       -9.08     55.31 o 
 -10   5  16      187.67      135.69     71.38 o 
  -9   5  16      548.59      651.75     59.85 o 
  -8   5  16      589.14      560.85     62.44 o 
  -7   5  16      432.93      571.49     45.10 o 
  -6   5  16       85.67       65.20     30.38 o 
  -5   5  16        0.13       29.00     27.67 o 
  -4   5  16      178.21      223.82     31.77 o 
  -3   5  16     1437.44     1306.57    113.80 o 
  -2   5  16        8.43       10.01     17.79 o 
  -1   5  16      123.22      118.35     20.36 o 
   0   5  16      167.61      189.68     18.45 o 
   1   5  16      703.93      742.17     28.58 o 
   2   5  16        0.08       -5.28     27.78 o 
   3   5  16       44.96       52.31     19.31 o 
   4   5  16      422.59      398.80     38.57 o 
   5   5  16     1249.31     1301.75     71.29 o 
   6   5  16        5.58       26.89     29.04 o 
   7   5  16        2.92       25.46     49.88 o 
   8   5  16       43.93       41.83     60.43 o 
   9   5  16       77.54       85.38     39.86 o 
  10   5  16       26.56       24.88     39.79 o 
  -9   6  16       13.31       51.72     50.24 o 
  -8   6  16      271.57      307.99     47.51 o 
  -7   6  16      379.28      401.91     42.65 o 
  -6   6  16        5.11       -2.90     30.26 o 
  -5   6  16      259.45      260.36     35.36 o 
  -4   6  16     1188.71     1185.26     53.09 o 
  -3   6  16      115.94      115.21     31.91 o 
  -2   6  16        5.47       21.28     24.58 o 
  -1   6  16       51.89       54.56     22.25 o 
   0   6  16       12.62       -2.99     22.51 o 
   1   6  16     4992.00     4941.47     87.29 o 
   2   6  16      181.17      166.31     25.29 o 
   3   6  16     1049.97      966.95     42.37 o 
   4   6  16        0.04       32.18     25.30 o 
   5   6  16      237.99      249.91     38.33 o 
   6   6  16       22.46      -45.71     32.44 o 
   7   6  16      345.88      350.74     39.44 o 
   8   6  16       81.75       74.98     33.85 o 
   9   6  16      248.82      295.72     48.73 o 
  -8   7  16      114.20      145.24     54.41 o 
  -7   7  16      938.88      937.99     79.70 o 
  -6   7  16      297.42      329.13     47.02 o 
  -5   7  16      726.64      661.56     54.76 o 
  -4   7  16       76.70      125.90     38.71 o 
  -3   7  16        6.43       -0.49     38.56 o 
  -2   7  16       17.65       13.51     34.51 o 
  -1   7  16      328.05      310.13     42.79 o 
   0   7  16      384.82      374.67     44.03 o 
   1   7  16      221.40      212.13     30.56 o 
   2   7  16        1.78      -11.36     26.99 o 
   3   7  16       34.28       61.33     30.49 o 
   4   7  16        3.47      -12.09     28.54 o 
   5   7  16       13.25       39.30     48.79 o 
   6   7  16      118.87      130.05     60.72 o 
   7   7  16      350.46      351.46     77.32 o 
   8   7  16        1.50      -43.22     52.90 o 
  -7   8  16        0.06       44.87     56.43 o 
  -6   8  16       29.22      -41.16     50.13 o 
  -5   8  16      578.48      447.73     72.42 o 
  -4   8  16      480.47      509.65    133.36 o 
  -3   8  16     1072.11      993.78     62.25 o 
  -2   8  16       46.00       96.01     38.84 o 
  -1   8  16      438.72      475.33     48.44 o 
   0   8  16     1356.47     1344.69     68.95 o 
   1   8  16      157.74       85.57     38.98 o 
   2   8  16      205.98      183.35     41.88 o 
   3   8  16      205.88      217.21     42.80 o 
   4   8  16      373.19      392.52     51.95 o 
   5   8  16       85.60       98.20     44.38 o 
   6   8  16       53.00       63.65     44.65 o 
   7   8  16      171.72      172.69     51.57 o 
  -5   9  16       37.63      -31.33     84.89 o 
  -4   9  16        5.98      116.99     59.38 o 
  -3   9  16        2.97      -65.43     43.62 o 
  -2   9  16        4.52      -44.26     50.60 o 
  -1   9  16       93.61      205.21     93.05 o 
   0   9  16        0.69       21.53     83.56 o 
   1   9  16      292.39      294.77     71.42 o 
   2   9  16      305.70      323.46    136.16 o 
   3   9  16        0.42      -45.04     52.71 o 
   4   9  16        0.96       37.95     57.68 o 
   5   9  16       71.35       25.94     92.58 o 
  -1  10  16       34.27       80.34     91.44 o 
   0  10  16      117.51       53.31     92.77 o 
   1  10  16        0.33       86.22    100.07 o 
 -12   1  17        7.16       42.75     52.59 o 
 -11   1  17      124.15       84.05     40.04 o 
 -10   1  17      208.37      162.59     41.25 o 
  -9   1  17       33.95      -27.30     32.10 o 
  -8   1  17      576.15      550.70     45.81 o 
  -7   1  17        7.51      -13.69     27.08 o 
  -6   1  17      195.70      209.65     30.69 o 
  -5   1  17       15.70      -12.87     25.23 o 
  -4   1  17      177.42      155.42     26.40 o 
  -3   1  17     2391.11     2243.23     59.72 o 
  -2   1  17      506.80      455.18     34.39 o 
  -1   1  17      300.18      351.09     30.62 o 
   0   1  17      593.25      703.48     39.11 o 
   1   1  17      336.71      331.53     27.69 o 
   2   1  17       54.31       58.65     19.27 o 
   3   1  17       88.92       87.74     19.48 o 
   4   1  17     2285.27     2366.10     57.14 o 
   5   1  17       34.92        9.42     26.15 o 
   6   1  17     1853.76     1938.03     64.62 o 
   7   1  17      489.75      515.36     43.85 o 
   8   1  17      630.94      651.30     49.00 o 
   9   1  17     1426.25     1383.62     67.52 o 
  10   1  17      850.75      875.65     59.71 o 
  11   1  17       15.93      -23.85     36.79 o 
 -11   2  17      175.36      160.23     42.91 o 
 -10   2  17       29.24       76.40     36.25 o 
  -9   2  17      539.97      468.40     45.44 o 
  -8   2  17       63.63       80.41     33.00 o 
  -7   2  17     1608.11     1522.21     52.55 o 
  -6   2  17      318.25      330.76     34.67 o 
  -5   2  17       24.70       23.64     24.11 o 
  -4   2  17        3.39      -15.20     21.95 o 
  -3   2  17     2086.33     2016.43     47.76 o 
  -2   2  17     2995.38     2998.07     59.53 o 
  -1   2  17     2456.35     2714.81     55.74 o 
   0   2  17      432.17      424.80     26.46 o 
   1   2  17     1780.00     2023.42     49.57 o 
   2   2  17     4214.98     4414.82     72.55 o 
   3   2  17        5.72        8.84     17.28 o 
   4   2  17      100.56      115.73     23.37 o 
   5   2  17        2.99       52.59     26.85 o 
   6   2  17      208.56      181.64     32.80 o 
   7   2  17       19.99        7.74     30.25 o 
   8   2  17      503.05      522.82     46.29 o 
   9   2  17        0.26        9.78     35.06 o 
  10   2  17       57.36       67.10     36.69 o 
  11   2  17       26.70       -3.08     37.86 o 
 -11   3  17       65.08       77.67     46.53 o 
 -10   3  17       90.93      145.88     45.42 o 
  -9   3  17     1482.36     1281.44     62.66 o 
  -8   3  17      311.26      203.32     37.18 o 
  -7   3  17      578.17      554.45     36.93 o 
  -6   3  17     3397.04     3293.11     73.67 o 
  -5   3  17      200.24      232.32     26.78 o 
  -4   3  17      101.85      123.19     19.76 o 
  -3   3  17     1340.78     1247.28     36.86 o 
  -2   3  17        5.77       13.70     16.49 o 
  -1   3  17       84.79       83.62     18.20 o 
   0   3  17      389.12      443.76     25.13 o 
   1   3  17     2025.96     1794.55     44.81 o 
   2   3  17        2.20       -9.61     22.38 o 
   3   3  17        5.82       23.64     17.78 o 
   4   3  17      224.96      191.00     25.61 o 
   5   3  17      302.13      311.50     30.27 o 
   6   3  17      202.11      164.01     33.89 o 
   7   3  17      516.43      483.60     42.63 o 
   8   3  17      228.04      285.49     39.38 o 
   9   3  17      388.95      329.09     42.94 o 
  10   3  17      160.94      139.47     42.04 o 
  11   3  17       10.83      -43.25     41.75 o 
 -11   4  17      186.54      160.46     91.09 o 
 -10   4  17       91.15        5.56     43.37 o 
  -9   4  17       14.58       96.57     41.46 o 
  -8   4  17      449.91      467.37     52.08 o 
  -7   4  17       18.76       35.80     26.15 o 
  -6   4  17      766.14      766.48     50.30 o 
  -5   4  17      374.09      395.45     30.89 o 
  -4   4  17      818.79      837.37     37.37 o 
  -3   4  17      932.48      969.92     35.37 o 
  -2   4  17        0.98        0.86     19.24 o 
  -1   4  17      135.22      124.79     23.29 o 
   0   4  17      487.11      535.29     26.67 o 
   1   4  17        0.84       15.65     17.72 o 
   2   4  17      688.21      719.72     31.85 o 
   3   4  17       78.56      102.57     29.11 o 
   4   4  17     3117.91     2973.53     65.27 o 
   5   4  17      137.18      122.19     25.76 o 
   6   4  17       78.17       44.38     26.98 o 
   7   4  17      173.98      231.58     33.76 o 
   8   4  17      134.36      101.28     51.25 o 
   9   4  17       73.35      156.48     41.59 o 
  10   4  17       17.57       33.82     40.41 o 
 -10   5  17       77.38       50.29     45.13 o 
  -9   5  17      491.56      449.18     53.53 o 
  -8   5  17       47.75       77.41     41.78 o 
  -7   5  17      313.40      388.06     40.74 o 
  -6   5  17      592.97      678.03     46.43 o 
  -5   5  17      299.81      371.89     37.37 o 
  -4   5  17      697.28      790.45     45.53 o 
  -3   5  17        0.02      -14.27     18.97 o 
  -2   5  17      155.74      184.63     22.83 o 
  -1   5  17      614.19      609.90     30.20 o 
   0   5  17      140.03      131.32     18.78 o 
   1   5  17      536.59      524.80     25.99 o 
   2   5  17      937.80      962.75     33.34 o 
   3   5  17     2644.03     2679.02     54.84 o 
   4   5  17        6.57       -1.63     28.47 o 
   5   5  17      184.70      210.74     35.85 o 
   6   5  17      416.97      380.65     38.28 o 
   7   5  17      133.93      188.98     34.80 o 
   8   5  17        5.75       55.36     38.39 o 
   9   5  17       16.12        0.82     43.00 o 
  10   5  17       35.34       27.35     40.55 o 
  -9   6  17        8.23       31.33     42.33 o 
  -8   6  17       47.91       64.43     40.25 o 
  -7   6  17       43.97       22.42     33.20 o 
  -6   6  17      935.03      910.47     58.43 o 
  -5   6  17       52.55       39.67     30.22 o 
  -4   6  17      289.76      272.32     35.17 o 
  -3   6  17      352.46      310.58     39.21 o 
  -2   6  17      314.55      277.37     31.86 o 
  -1   6  17       79.04       85.95     25.02 o 
   0   6  17       24.10        5.36     23.41 o 
   1   6  17      234.11      276.52     26.32 o 
   2   6  17      895.12      898.75     39.45 o 
   3   6  17     1993.49     2039.63     58.14 o 
   4   6  17      412.65      358.29     33.42 o 
   5   6  17     2902.41     2778.18    131.05 o 
   6   6  17     1074.91     1110.19     74.17 o 
   7   6  17      155.63      152.93     39.73 o 
   8   6  17       21.66       -3.43     38.77 o 
   9   6  17      199.42      284.54     42.31 o 
  -8   7  17      314.06      344.11     61.33 o 
  -7   7  17       23.95       22.19     38.86 o 
  -6   7  17       80.36      120.90     41.67 o 
  -5   7  17        0.32      -17.30     34.62 o 
  -4   7  17     1453.03     1461.25    108.38 o 
  -3   7  17      226.14      270.55     44.21 o 
  -2   7  17     1978.55     1877.75     77.14 o 
  -1   7  17      226.54      181.18     40.31 o 
   0   7  17       12.30       -2.75     34.63 o 
   1   7  17     1217.47     1182.50     65.04 o 
   2   7  17     1187.62     1294.94     72.65 o 
   3   7  17      318.62      325.04     37.30 o 
   4   7  17       44.19       52.55     31.39 o 
   5   7  17      196.35      124.26     45.15 o 
   6   7  17       41.74      123.22     45.43 o 
   7   7  17      368.13      455.61     59.56 o 
   8   7  17       29.31       54.72     47.86 o 
  -7   8  17      292.48      183.63     90.30 o 
  -6   8  17     1013.00      992.51    111.50 o 
  -5   8  17      855.24      830.33     85.29 o 
  -4   8  17      286.38      326.51     65.28 o 
  -3   8  17      846.01      929.77     84.74 o 
  -2   8  17        3.09       34.36     37.24 o 
  -1   8  17     1072.19      833.84     65.19 o 
   0   8  17      388.53      381.01     46.36 o 
   1   8  17       92.77       98.67     59.67 o 
   2   8  17      160.70      165.01     58.68 o 
   3   8  17        5.95      -41.09     45.37 o 
   4   8  17        0.10       21.83     39.59 o 
   5   8  17      311.11      345.71     58.43 o 
   6   8  17      101.23      111.98     48.96 o 
  -5   9  17       51.49       79.09     57.26 o 
  -4   9  17        2.91       -6.85     50.46 o 
  -3   9  17       69.87      141.42     56.52 o 
  -2   9  17      143.39      164.56    114.72 o 
  -1   9  17     1133.35     1318.80    125.87 o 
   0   9  17       86.94       17.55     85.18 o 
   1   9  17       80.52       44.85     54.15 o 
   2   9  17        5.69      -32.75     53.59 o 
   3   9  17      296.59      152.55     63.88 o 
   4   9  17      134.62      156.85     67.34 o 
 -11   0  18      206.97      178.24     81.62 o 
 -10   0  18      367.85      397.02     72.70 o 
  -9   0  18       14.99       -6.83     44.51 o 
  -8   0  18     8101.64     6929.91    224.85 o 
  -7   0  18        0.01       35.36     40.19 o 
  -6   0  18      756.98      921.06     68.51 o 
  -5   0  18      427.71      463.06     78.54 o 
  -4   0  18    10558.44    10476.56    253.56 o 
  -3   0  18     2693.18     2689.54     94.46 o 
  -2   0  18    35762.17    34896.97    942.64 o 
  -1   0  18     4578.27     5195.89    142.12 o 
   0   0  18    12228.08    12308.52    283.17 o 
   1   0  18      453.65      353.95     35.77 o 
   2   0  18       67.94       24.78     26.71 o 
   3   0  18       10.17       80.36     27.11 o 
   4   0  18     1345.62     1495.34     62.19 o 
   5   0  18       29.39       91.34     38.46 o 
   6   0  18      233.84      220.34     48.25 o 
   7   0  18      182.90      237.50     52.06 o 
   8   0  18      137.36      105.84     52.36 o 
   9   0  18       67.54       55.77     82.43 o 
  10   0  18        9.10       87.07    133.69 o 
  11   0  18      552.05      603.12     97.13 o 
 -11   1  18       27.46       64.40     39.53 o 
 -10   1  18        3.45      -10.87     35.46 o 
  -9   1  18      192.59      174.54     37.22 o 
  -8   1  18      818.89      764.72     58.56 o 
  -7   1  18      110.23      121.38     32.56 o 
  -6   1  18     3009.79     2760.90     89.55 o 
  -5   1  18       32.50       55.21     24.53 o 
  -4   1  18     1389.48     1410.21     49.85 o 
  -3   1  18      951.51      984.15     50.45 o 
  -2   1  18     4192.95     3819.27     81.66 o 
  -1   1  18     1929.07     1896.22     54.88 o 
   0   1  18     2603.77     2596.19     57.21 o 
   1   1  18        0.24      -15.77     19.84 o 
   2   1  18     1310.61     1274.92     38.48 o 
   3   1  18       92.25      120.61     20.88 o 
   4   1  18     3470.13     3406.58     70.91 o 
   5   1  18     1152.43     1126.84     51.63 o 
   6   1  18       35.06      102.95     33.00 o 
   7   1  18      417.45      404.70     64.28 o 
   8   1  18       79.02      101.05     38.96 o 
   9   1  18      169.97       83.29     36.15 o 
  10   1  18       67.60       68.54     37.54 o 
  11   1  18      264.86      301.76     48.94 o 
 -11   2  18       80.30       55.30     39.76 o 
 -10   2  18      298.82      379.40     46.69 o 
  -9   2  18      252.43      243.88     39.90 o 
  -8   2  18       91.04       84.72     33.13 o 
  -7   2  18      174.86      201.57     33.07 o 
  -6   2  18      966.93      940.80     48.99 o 
  -5   2  18      124.45      177.59     29.50 o 
  -4   2  18     2177.59     2339.34     80.58 o 
  -3   2  18     1683.06     1787.99     45.52 o 
  -2   2  18        1.19       14.56     18.17 o 
  -1   2  18     6907.32     6307.25    115.12 o 
   0   2  18       34.28       27.44     19.42 o 
   1   2  18       49.75       37.21     19.42 o 
   2   2  18      246.50      278.72     22.93 o 
   3   2  18      689.12      588.05     29.03 o 
   4   2  18     1219.45     1321.75     45.52 o 
   5   2  18      281.12      289.74     33.44 o 
   6   2  18      734.80      818.63     48.93 o 
   7   2  18      596.61      678.33     54.28 o 
   8   2  18       20.57       24.14     33.51 o 
   9   2  18      221.61      213.94     45.78 o 
  10   2  18      258.60      183.29     54.61 o 
  11   2  18       11.39       53.11     40.14 o 
 -11   3  18      100.58       39.15     46.88 o 
 -10   3  18        0.03      -23.02     42.13 o 
  -9   3  18      130.77      264.01     60.16 o 
  -8   3  18        0.19       23.87     31.96 o 
  -7   3  18        2.13       18.88     36.14 o 
  -6   3  18       64.78      106.75     25.84 o 
  -5   3  18      272.14      257.21     28.54 o 
  -4   3  18       13.26       17.26     21.35 o 
  -3   3  18       39.71      148.13     30.58 o 
  -2   3  18       14.40       32.72     17.34 o 
  -1   3  18      206.02      207.59     21.35 o 
   0   3  18      306.51      596.43     68.39 o 
   1   3  18      976.09      978.22     35.96 o 
   2   3  18      304.23      349.67     25.92 o 
   3   3  18     1851.76     1917.92     46.24 o 
   4   3  18      253.66      200.24     26.21 o 
   5   3  18        5.75       14.11     24.26 o 
   6   3  18      633.54      618.48     44.72 o 
   7   3  18      342.72      382.18     42.23 o 
   8   3  18     1154.49     1112.99     59.12 o 
   9   3  18      292.18      308.91     51.53 o 
  10   3  18      469.51      443.86     52.49 o 
 -10   4  18        2.29      -14.05     40.38 o 
  -9   4  18        8.76       26.11     40.60 o 
  -8   4  18       31.36        6.35     40.87 o 
  -7   4  18      331.99      443.51     35.99 o 
  -6   4  18      150.16      145.55     28.53 o 
  -5   4  18      307.46      339.26     30.79 o 
  -4   4  18        2.80      -10.58     15.21 o 
  -3   4  18       85.67      103.43     21.22 o 
  -2   4  18        4.45       18.59     16.12 o 
  -1   4  18     1725.72     1503.94     47.75 o 
   0   4  18     1280.69     1283.77     38.25 o 
   1   4  18       44.65       63.53     19.98 o 
   2   4  18      361.10      346.33     26.13 o 
   3   4  18     1973.95     1964.42     89.20 o 
   4   4  18     1777.85     1637.46     52.88 o 
   5   4  18      454.64      472.96     34.58 o 
   6   4  18      177.31      145.21     29.15 o 
   7   4  18       30.70       -1.54     38.83 o 
   8   4  18      337.37      315.10     46.09 o 
   9   4  18      105.81       99.52     40.52 o 
  10   4  18      218.72      252.88     62.65 o 
 -10   5  18       15.38       23.64     64.35 o 
  -9   5  18     1404.00     1469.28     90.90 o 
  -8   5  18      108.14      181.67     43.21 o 
  -7   5  18      176.19      214.01     36.76 o 
  -6   5  18       45.29       43.94     31.20 o 
  -5   5  18       95.35      115.74     31.61 o 
  -4   5  18      270.96      283.17     34.63 o 
  -3   5  18     1416.79     1514.91     45.96 o 
  -2   5  18       36.79       35.81     21.52 o 
  -1   5  18      357.61      320.88     26.43 o 
   0   5  18      218.17      218.31     20.98 o 
   1   5  18      636.12      710.79     29.92 o 
   2   5  18     2646.69     2709.52     55.06 o 
   3   5  18      172.96      217.21     23.59 o 
   4   5  18      179.96      145.50     28.70 o 
   5   5  18      156.03      179.28     37.32 o 
   6   5  18       84.81       99.23     37.99 o 
   7   5  18      756.14      774.11     49.51 o 
   8   5  18      635.44      593.50     47.19 o 
   9   5  18       12.33       46.15     39.42 o 
  -9   6  18       16.59       62.91     44.06 o 
  -8   6  18      119.49      132.10     43.66 o 
  -7   6  18       12.00       58.54     34.42 o 
  -6   6  18       69.94      145.33     34.59 o 
  -5   6  18      587.70      593.45     43.73 o 
  -4   6  18       83.54       99.51     31.13 o 
  -3   6  18       14.88       42.02     29.09 o 
  -2   6  18      283.36      295.46     33.11 o 
  -1   6  18     1681.93     1591.44     82.89 o 
   0   6  18      153.90      220.23     28.77 o 
   1   6  18     1821.03     1832.75     57.57 o 
   2   6  18      885.24      873.08     52.54 o 
   3   6  18      840.48      900.86     42.06 o 
   4   6  18      110.64      134.33     29.78 o 
   5   6  18      982.44     1021.25     57.14 o 
   6   6  18      484.45      570.97     49.33 o 
   7   6  18      222.03      183.39     41.79 o 
   8   6  18       40.40      -29.48     32.71 o 
   9   6  18      185.27      292.64     42.62 o 
  -8   7  18      265.26      426.68     84.09 o 
  -7   7  18      100.78      100.27     43.06 o 
  -6   7  18       10.13      -17.01     38.69 o 
  -5   7  18        8.98       30.27     37.51 o 
  -4   7  18        0.38       76.16     63.72 o 
  -3   7  18      395.09      463.10     49.75 o 
  -2   7  18       86.77       74.89     44.93 o 
  -1   7  18        5.03       16.65     36.67 o 
   0   7  18      716.58      757.81     57.04 o 
   1   7  18      512.54      489.16     49.39 o 
   2   7  18      975.58      819.08     47.71 o 
   3   7  18      394.63      419.56     47.83 o 
   4   7  18       85.89      108.48     33.91 o 
   5   7  18       83.42      125.75     36.16 o 
   6   7  18       28.23       16.05     46.34 o 
   7   7  18      140.89      129.29     50.11 o 
  -7   8  18      100.46       -0.38     80.24 o 
  -6   8  18      241.98      147.95     60.80 o 
  -5   8  18       53.96      117.55     55.09 o 
  -4   8  18        8.95       23.22     38.12 o 
  -3   8  18     1409.75     1412.08     93.37 o 
  -2   8  18       37.85       57.88     39.32 o 
  -1   8  18        2.19       15.23     37.60 o 
   0   8  18        0.51      -53.03     35.35 o 
   1   8  18      115.03       93.86     40.22 o 
   2   8  18       12.70      -52.29     37.37 o 
   3   8  18      883.48      691.04     57.86 o 
   4   8  18      152.77      135.75     65.18 o 
   5   8  18      418.93      437.25     99.15 o 
   6   8  18       28.54       44.56     46.13 o 
  -4   9  18       10.93       65.07     54.96 o 
  -3   9  18        1.78       64.22     56.52 o 
  -2   9  18        1.33       73.34     70.00 o 
  -1   9  18       63.88        6.45     55.35 o 
   0   9  18      343.06      430.44     69.69 o 
   1   9  18       87.17       21.62     88.50 o 
   2   9  18      115.81      105.82     60.32 o 
   3   9  18       60.54       32.16     97.89 o 
   4   9  18      108.64       57.15     64.60 o 
 -11   1  19      570.57      470.83     51.95 o 
 -10   1  19       83.32      156.22     40.65 o 
  -9   1  19      157.57      189.32     42.10 o 
  -8   1  19       88.90      123.02     34.35 o 
  -7   1  19       34.63       -3.58     40.83 o 
  -6   1  19      367.07      469.42     38.93 o 
  -5   1  19       48.32       20.98     25.83 o 
  -4   1  19      283.52      324.83     31.05 o 
  -3   1  19      352.77      401.69     38.25 o 
  -2   1  19       77.70      114.86     25.46 o 
  -1   1  19        8.62       54.76     24.00 o 
   0   1  19       63.76       52.30     23.96 o 
   1   1  19        9.78       24.76     20.32 o 
   2   1  19      288.54      267.59     23.52 o 
   3   1  19       38.37       52.54     19.06 o 
   4   1  19       55.83       87.40     20.75 o 
   5   1  19        2.17       43.74     27.85 o 
   6   1  19       50.31       45.05     31.21 o 
   7   1  19      266.03      242.54     38.43 o 
   8   1  19      184.78      243.62     71.87 o 
   9   1  19      664.81      699.32     53.55 o 
  10   1  19      102.08       82.42     39.96 o 
  11   1  19       24.61       44.59     41.04 o 
 -11   2  19       46.11       24.15     38.26 o 
 -10   2  19      157.34      209.34     87.98 o 
  -9   2  19      394.04      376.68     44.69 o 
  -8   2  19      190.65      201.56     37.05 o 
  -7   2  19      144.63      131.20     35.66 o 
  -6   2  19     3940.85     3621.33     88.38 o 
  -5   2  19      319.78      287.83     32.79 o 
  -4   2  19        1.37       -0.61     23.83 o 
  -3   2  19        5.05      -11.87     21.87 o 
  -2   2  19     1154.69     1200.02     45.88 o 
  -1   2  19      784.17      744.36     44.93 o 
   0   2  19       70.49       35.73     19.53 o 
   1   2  19       81.93       73.57     21.11 o 
   2   2  19       39.02       79.71     20.74 o 
   3   2  19     2389.33     2419.70     52.93 o 
   4   2  19      128.07      187.32     24.05 o 
   5   2  19        8.96       23.90     24.66 o 
   6   2  19      127.78      135.83     35.13 o 
   7   2  19      491.83      560.46     58.24 o 
   8   2  19      310.10      270.75     42.07 o 
   9   2  19      257.50      193.33     46.52 o 
  10   2  19      100.08      170.15     41.97 o 
  11   2  19        9.95       38.24     47.51 o 
 -11   3  19       50.74       24.05     46.81 o 
 -10   3  19       34.32       60.64     43.40 o 
  -9   3  19        6.28       36.80     34.73 o 
  -8   3  19       13.92        8.37     54.08 o 
  -7   3  19       47.24       94.55     27.97 o 
  -6   3  19      864.86      914.04     44.09 o 
  -5   3  19     1534.25     1474.17     55.23 o 
  -4   3  19      270.78      298.92     25.55 o 
  -3   3  19      702.95      763.60     44.49 o 
  -2   3  19     1032.91     1099.64     37.34 o 
  -1   3  19      245.51      323.58     34.12 o 
   0   3  19       16.49       59.65     19.62 o 
   1   3  19      511.22      527.71     29.49 o 
   2   3  19      482.51      508.12     29.97 o 
   3   3  19      611.69      656.79     41.50 o 
   4   3  19       11.84       47.85     21.36 o 
   5   3  19      764.20      824.88     41.99 o 
   6   3  19        1.92       19.96     27.18 o 
   7   3  19      544.35      559.51     50.81 o 
   8   3  19      292.93      360.87     43.92 o 
   9   3  19        4.03        0.29     34.94 o 
  10   3  19      323.02      399.48     64.31 o 
 -10   4  19      231.24      233.22     49.46 o 
  -9   4  19        0.09      -17.33     39.42 o 
  -8   4  19        9.25       17.79     40.36 o 
  -7   4  19     1895.37     1939.01     60.69 o 
  -6   4  19        1.83        7.17     26.91 o 
  -5   4  19       21.96       31.91     24.66 o 
  -4   4  19       28.39        2.76     22.61 o 
  -3   4  19      303.55      383.64     23.32 o 
  -2   4  19      469.61      532.10     27.08 o 
  -1   4  19      795.02      749.01     38.13 o 
   0   4  19      406.22      448.03     27.09 o 
   1   4  19      521.33      551.72     30.17 o 
   2   4  19        0.27      -10.08     20.25 o 
   3   4  19       61.56       91.09     23.39 o 
   4   4  19        4.70       15.27     22.66 o 
   5   4  19      320.96      403.39     33.57 o 
   6   4  19        1.99      -41.26     27.51 o 
   7   4  19        0.78       -6.98     32.76 o 
   8   4  19      111.55       95.05     39.86 o 
   9   4  19        4.09       -9.95     37.36 o 
  10   4  19       36.34       25.23     53.87 o 
 -10   5  19       80.75       71.15     46.54 o 
  -9   5  19      326.09      342.53     61.32 o 
  -8   5  19        0.12       16.17     38.30 o 
  -7   5  19      177.47      167.76     37.08 o 
  -6   5  19      156.10      164.91     36.41 o 
  -5   5  19      974.34      947.04     52.28 o 
  -4   5  19       56.46       31.77     29.49 o 
  -3   5  19      263.42      246.45     27.22 o 
  -2   5  19       11.57       31.10     22.32 o 
  -1   5  19        0.12       39.68     22.49 o 
   0   5  19      720.07      763.40     31.00 o 
   1   5  19     1754.46     1682.23     43.98 o 
   2   5  19        3.46        3.88     19.90 o 
   3   5  19     1468.02     1417.22     43.66 o 
   4   5  19      107.02       78.09     28.60 o 
   5   5  19      626.83      688.94     50.16 o 
   6   5  19     1387.86     1190.32     56.30 o 
   7   5  19      471.35      414.77     46.50 o 
   8   5  19        8.89       -8.49     42.93 o 
   9   5  19        4.66       19.51     42.98 o 
  -9   6  19        5.46      -52.18     43.41 o 
  -8   6  19      748.42      827.25     64.03 o 
  -7   6  19      340.85      315.99     42.03 o 
  -6   6  19       17.81       24.72     35.46 o 
  -5   6  19      387.23      385.57     40.35 o 
  -4   6  19      153.86      172.85     33.29 o 
  -3   6  19       22.40      -32.02     27.41 o 
  -2   6  19      269.13      260.41     33.66 o 
  -1   6  19       80.16       69.09     56.44 o 
   0   6  19      264.06      237.88     30.33 o 
   1   6  19      331.66      318.48     34.56 o 
   2   6  19     2274.47     2330.43     74.24 o 
   3   6  19      147.58      174.75     29.29 o 
   4   6  19       30.87        5.94     37.14 o 
   5   6  19      323.87      287.42     35.20 o 
   6   6  19       14.59      103.34     36.83 o 
   7   6  19        0.39        8.65     42.10 o 
   8   6  19       14.11       33.47     34.54 o 
  -8   7  19       58.76       92.65     54.72 o 
  -7   7  19       34.17       85.40     95.94 o 
  -6   7  19        2.75       27.67     38.73 o 
  -5   7  19      425.43      458.97     64.35 o 
  -4   7  19      509.14      552.18     53.62 o 
  -3   7  19       60.88       45.91     38.47 o 
  -2   7  19        6.53       13.69     37.81 o 
  -1   7  19      285.62      298.99     52.83 o 
   0   7  19       75.21       50.39     38.04 o 
   1   7  19      125.06      168.36     41.60 o 
   2   7  19      401.82      393.66     40.01 o 
   3   7  19      316.01      296.64     37.84 o 
   4   7  19      195.55      143.71     35.35 o 
   5   7  19       11.68       26.36     38.83 o 
   6   7  19       40.93       16.16     48.32 o 
   7   7  19      921.74      924.70     82.05 o 
  -6   8  19      186.93      175.27    162.01 o 
  -5   8  19       47.73      -49.67     50.17 o 
  -4   8  19        1.15      -28.67     48.04 o 
  -3   8  19     1193.33     1230.03     71.54 o 
  -2   8  19       25.91       74.76     44.98 o 
  -1   8  19       69.01       40.27     39.72 o 
   0   8  19      444.28      468.09    103.80 o 
   1   8  19      349.72      314.71     48.11 o 
   2   8  19        7.94       35.02     40.89 o 
   3   8  19       52.77       18.01     47.50 o 
   4   8  19      158.15      113.83     62.10 o 
   5   8  19       89.55      108.41     47.60 o 
   6   8  19        5.07       40.70     61.19 o 
  -4   9  19       89.23      152.75     61.37 o 
  -3   9  19      149.57      273.83     78.82 o 
  -2   9  19       15.19      -40.93    135.59 o 
  -1   9  19       48.37      106.73     56.23 o 
   0   9  19        7.70        4.89     99.45 o 
   1   9  19      283.12      344.20    104.67 o 
   2   9  19       37.93       52.39     98.03 o 
   3   9  19      341.17      324.22     84.42 o 
   4   9  19        5.69      -86.45     57.64 o 
 -11   0  20      913.14      905.48     91.64 o 
 -10   0  20       20.84      104.59     55.23 o 
  -9   0  20       48.79       58.45     46.88 o 
  -8   0  20      165.92      182.99     51.12 o 
  -7   0  20      231.86      341.34    104.91 o 
  -6   0  20       37.31       99.80     42.05 o 
  -5   0  20     3855.69     3795.29    124.92 o 
  -4   0  20      339.22      331.19     46.14 o 
  -3   0  20    11444.65    11255.19    349.29 o 
  -2   0  20     4957.65     4918.22    343.27 o 
  -1   0  20    18010.19    18230.99    406.15 o 
   0   0  20      374.74      411.10     45.15 o 
   1   0  20     7374.27     7219.29    150.19 o 
   2   0  20     1015.95      983.05     51.86 o 
   3   0  20       57.74       32.94     28.33 o 
   4   0  20       17.12       43.30     29.04 o 
   5   0  20     2381.22     2347.66    192.50 o 
   6   0  20       12.85       -4.22     40.18 o 
   7   0  20     1089.77     1030.50    139.53 o 
   8   0  20      556.56      460.23     66.77 o 
   9   0  20     1198.13     1105.68     90.38 o 
  10   0  20      323.02      164.73     78.49 o 
  11   0  20      952.72      976.91     94.90 o 
 -11   1  20       22.37        8.91     41.74 o 
 -10   1  20      367.85      260.69     44.03 o 
  -9   1  20      235.90      231.80     62.04 o 
  -8   1  20      183.06      112.86     50.51 o 
  -7   1  20      422.69      460.47     42.11 o 
  -6   1  20       73.27       38.31     29.10 o 
  -5   1  20       51.18       26.70     26.56 o 
  -4   1  20      750.11      819.72     43.39 o 
  -3   1  20      290.48      269.29     29.32 o 
  -2   1  20      120.39      167.12     27.91 o 
  -1   1  20     1866.55     1621.25     51.49 o 
   0   1  20       59.37       16.25     22.53 o 
   1   1  20       15.13       52.36     21.52 o 
   2   1  20      221.75      218.69     22.73 o 
   3   1  20     3205.26     3141.31     61.91 o 
   4   1  20      292.59      329.24     27.01 o 
   5   1  20     1853.94     1880.44     64.66 o 
   6   1  20      551.45      540.78     44.08 o 
   7   1  20       75.50      130.88     35.38 o 
   8   1  20      792.57      791.10     54.52 o 
   9   1  20      426.82      504.60     52.24 o 
  10   1  20        4.02      -12.12     36.63 o 
 -11   2  20        2.60       11.20     38.68 o 
 -10   2  20        8.39       34.19     37.67 o 
  -9   2  20      751.68      797.58     96.81 o 
  -8   2  20       19.72       37.42     33.26 o 
  -7   2  20        0.19      -28.49     30.85 o 
  -6   2  20      854.67      737.39     46.13 o 
  -5   2  20      596.96      542.52     39.96 o 
  -4   2  20      153.20      120.13     49.48 o 
  -3   2  20        0.15      -12.56     26.98 o 
  -2   2  20     2179.95     2085.85     58.92 o 
  -1   2  20      110.69      113.22     25.28 o 
   0   2  20     1794.02     1876.70     60.68 o 
   1   2  20     1580.75     1664.07     46.46 o 
   2   2  20     1696.30     2065.89     52.45 o 
   3   2  20      446.25      383.72     27.12 o 
   4   2  20     1040.93      944.39     39.11 o 
   5   2  20     1093.02     1083.53     46.96 o 
   6   2  20       27.54       91.32     33.11 o 
   7   2  20     1300.43     1285.89     66.61 o 
   8   2  20      283.24      261.38     42.13 o 
   9   2  20       16.76       18.96     37.33 o 
  10   2  20       97.64       86.97     41.04 o 
 -11   3  20      635.03      802.79     72.45 o 
 -10   3  20      128.91      163.42     55.49 o 
  -9   3  20       12.76        1.56     33.94 o 
  -8   3  20     1054.66     1014.61     57.39 o 
  -7   3  20     2854.84     2752.33     70.81 o 
  -6   3  20     1197.94     1264.31     82.70 o 
  -5   3  20      901.85      943.53     48.27 o 
  -4   3  20      134.45      151.02     31.65 o 
  -3   3  20       86.40       94.51     20.85 o 
  -2   3  20      303.49      253.31     24.27 o 
  -1   3  20     1604.42     1505.12     59.97 o 
   0   3  20       15.18      -13.16     18.58 o 
   1   3  20      160.87      147.53     22.59 o 
   2   3  20     1296.39     1374.87     44.48 o 
   3   3  20       46.58       35.13     20.58 o 
   4   3  20       41.63       71.38     22.85 o 
   5   3  20        8.58       36.08     26.46 o 
   6   3  20     2462.71     2545.26     84.73 o 
   7   3  20       60.67       30.39     33.61 o 
   8   3  20      113.49       64.08     36.90 o 
   9   3  20      136.53       87.85     45.54 o 
  10   3  20      302.22      260.29     54.28 o 
 -10   4  20        1.91       -0.82     62.56 o 
  -9   4  20      460.47      432.74     54.75 o 
  -8   4  20      747.08      736.91     61.61 o 
  -7   4  20        8.81       15.86     26.78 o 
  -6   4  20       49.47       53.28     27.64 o 
  -5   4  20        1.37        1.58     24.79 o 
  -4   4  20       14.08      -18.97     23.07 o 
  -3   4  20     1261.97     1281.90     44.94 o 
  -2   4  20      765.29      841.54     34.18 o 
  -1   4  20      558.89      554.46     29.98 o 
   0   4  20      944.86     1035.37     37.53 o 
   1   4  20      114.08      115.20     26.03 o 
   2   4  20      391.07      465.51     30.74 o 
   3   4  20      380.71      352.24     29.71 o 
   4   4  20      274.82      240.43     28.59 o 
   5   4  20      276.54      235.73     40.07 o 
   6   4  20       11.14        9.78     27.03 o 
   7   4  20       40.25       19.45     33.41 o 
   8   4  20      178.63      176.69     45.09 o 
   9   4  20        4.38      -33.57     38.77 o 
  10   4  20      475.24      580.85     58.08 o 
  -9   5  20      411.17      471.58     57.36 o 
  -8   5  20      234.30      300.96     50.17 o 
  -7   5  20      367.05      513.02     46.56 o 
  -6   5  20      803.83      825.33     52.42 o 
  -5   5  20      226.64      305.13     39.09 o 
  -4   5  20      263.60      307.70     37.01 o 
  -3   5  20      633.93      572.37     34.60 o 
  -2   5  20        2.12      -20.77     22.44 o 
  -1   5  20       38.57       37.27     23.66 o 
   0   5  20     2002.23     1923.95     57.42 o 
   1   5  20      121.07      156.71     23.15 o 
   2   5  20       49.24       32.75     21.90 o 
   3   5  20     1099.59     1059.42     40.78 o 
   4   5  20        0.29      -29.93     27.54 o 
   5   5  20      162.43      179.09     36.78 o 
   6   5  20      200.23      333.11     38.43 o 
   7   5  20       87.59       53.90     40.75 o 
   8   5  20       90.66       34.18     35.00 o 
   9   5  20       11.04      -21.30     33.15 o 
  -9   6  20        3.23      -22.24     48.12 o 
  -8   6  20       71.32      140.20     64.79 o 
  -7   6  20      173.75      193.75     39.00 o 
  -6   6  20      171.46      233.69     38.01 o 
  -5   6  20      246.67      307.95     39.07 o 
  -4   6  20     1190.13     1174.65     69.59 o 
  -3   6  20      305.75      329.71     37.69 o 
  -2   6  20     4997.90     4903.24    106.70 o 
  -1   6  20       17.92       40.81     55.90 o 
   0   6  20     1536.83     1634.83     57.08 o 
   1   6  20     1235.01     1262.89     48.38 o 
   2   6  20     2519.83     2599.33     66.46 o 
   3   6  20      598.68      516.66     37.32 o 
   4   6  20     1930.30     1947.04    106.37 o 
   5   6  20      425.57      327.68     35.94 o 
   6   6  20      316.84      353.25     45.39 o 
   7   6  20        0.60      -17.24     37.54 o 
   8   6  20       11.69        4.25     33.99 o 
  -7   7  20      198.36      246.20     84.85 o 
  -6   7  20       16.46       27.46     38.54 o 
  -5   7  20      126.08      152.56     42.71 o 
  -4   7  20     1106.97     1095.82     68.91 o 
  -3   7  20       74.96       77.24     39.95 o 
  -2   7  20       24.77        3.63     37.67 o 
  -1   7  20       18.42       62.93     51.03 o 
   0   7  20       98.77       80.25     54.55 o 
   1   7  20       54.10       51.53     38.35 o 
   2   7  20     1005.75      949.09     65.34 o 
   3   7  20        2.58       43.59     32.49 o 
   4   7  20       21.97       -1.79     32.14 o 
   5   7  20        3.72       76.80     34.59 o 
   6   7  20       36.19       98.37     37.98 o 
   7   7  20       22.90       58.50     47.96 o 
  -6   8  20      533.82      685.74     85.37 o 
  -5   8  20       68.85      133.91     58.40 o 
  -4   8  20      132.69      195.84     44.74 o 
  -3   8  20       55.95       69.32     43.00 o 
  -2   8  20      452.29      440.03     52.63 o 
  -1   8  20       82.27      152.88     42.63 o 
   0   8  20      484.53      524.29    142.00 o 
   1   8  20        2.15      -20.87     40.30 o 
   2   8  20       32.83        1.09     40.76 o 
   3   8  20      525.59      454.58    105.45 o 
   4   8  20       81.78      123.67     46.95 o 
   5   8  20      131.97        5.83     61.62 o 
  -3   9  20       61.37      149.55     59.38 o 
  -2   9  20        2.75       20.84     53.34 o 
  -1   9  20       35.10       65.72     56.36 o 
   0   9  20        5.77      -10.34     41.01 o 
   1   9  20       24.64      -45.99     82.76 o 
   2   9  20        3.49       11.41     57.99 o 
   3   9  20      188.69      247.77     81.67 o 
 -11   1  21       51.02       93.30     42.32 o 
 -10   1  21      227.53      175.72     47.99 o 
  -9   1  21      294.08      313.16     42.48 o 
  -8   1  21      167.56       93.09     35.94 o 
  -7   1  21      222.86      175.28     36.03 o 
  -6   1  21       49.72       78.54     31.54 o 
  -5   1  21       49.80       35.38     28.07 o 
  -4   1  21      316.01      320.49     33.73 o 
  -3   1  21      102.04       64.11     29.78 o 
  -2   1  21      179.97      220.62     28.75 o 
  -1   1  21     3111.37     2927.99     71.06 o 
   0   1  21      215.20      211.65     27.68 o 
   1   1  21        1.07      -10.09     20.08 o 
   2   1  21     1100.96     1097.67     39.13 o 
   3   1  21       90.78      111.74     26.99 o 
   4   1  21      398.57      429.10     30.04 o 
   5   1  21        1.31       28.36     23.30 o 
   6   1  21       22.87       44.98     32.01 o 
   7   1  21      643.38      648.39     49.88 o 
   8   1  21       12.45      -10.56     35.01 o 
   9   1  21      281.67      269.21     44.09 o 
  10   1  21       52.12       -8.36     37.49 o 
 -11   2  21        3.53       14.07     40.94 o 
 -10   2  21        0.05       21.19     35.44 o 
  -9   2  21      122.60      125.77     38.12 o 
  -8   2  21       74.17       59.15     44.28 o 
  -7   2  21       62.70       88.38     32.86 o 
  -6   2  21      815.87      791.00     48.25 o 
  -5   2  21       11.22      -12.82     31.18 o 
  -4   2  21      192.17      250.13     32.35 o 
  -3   2  21     2264.09     2211.96     68.89 o 
  -2   2  21      409.70      399.18     49.53 o 
  -1   2  21      377.52      339.30     31.83 o 
   0   2  21      770.98      749.69     34.68 o 
   1   2  21      490.26      523.06     31.68 o 
   2   2  21     1143.65     1142.72     43.12 o 
   3   2  21      594.31      665.70     38.81 o 
   4   2  21       88.61       34.09     21.71 o 
   5   2  21      557.44      596.23     38.81 o 
   6   2  21     4718.25     4646.17    106.69 o 
   7   2  21       42.92      106.65     36.52 o 
   8   2  21      143.48      125.35     39.57 o 
   9   2  21        0.95      -43.36     43.84 o 
  10   2  21      561.19      562.92     78.78 o 
 -10   3  21        0.05       45.34     44.46 o 
  -9   3  21        8.98      -15.41     34.33 o 
  -8   3  21        4.28       50.21     37.35 o 
  -7   3  21     2050.80     1890.38     60.95 o 
  -6   3  21        4.13       51.75     33.73 o 
  -5   3  21       78.68       64.44     30.01 o 
  -4   3  21      980.31      892.91     41.93 o 
  -3   3  21       81.41      214.20     29.26 o 
  -2   3  21      336.28      308.06     37.99 o 
  -1   3  21      991.50     1122.66     49.44 o 
   0   3  21      137.36      178.15     23.93 o 
   1   3  21      537.29      532.70     32.20 o 
   2   3  21     4787.50     4690.41     86.35 o 
   3   3  21       17.84       72.66     23.62 o 
   4   3  21       18.57      -13.51     21.58 o 
   5   3  21     1037.53      886.12     43.83 o 
   6   3  21      141.83      145.86     42.76 o 
   7   3  21        0.36      -12.50     28.92 o 
   8   3  21      358.60      371.96     44.27 o 
   9   3  21       17.18       92.63     45.87 o 
  10   3  21      187.18      238.86     69.33 o 
 -10   4  21       57.20      147.21     51.29 o 
  -9   4  21        4.28       27.58     46.46 o 
  -8   4  21       15.26       30.33     40.08 o 
  -7   4  21      153.76      152.80     36.93 o 
  -6   4  21      124.18       70.36     27.60 o 
  -5   4  21       39.11       41.73     26.89 o 
  -4   4  21      204.43      247.86     30.48 o 
  -3   4  21       14.03        1.96     25.99 o 
  -2   4  21      246.38      258.84     24.63 o 
  -1   4  21       92.71       72.92     23.33 o 
   0   4  21      186.14      190.97     24.44 o 
   1   4  21       82.57       90.34     27.26 o 
   2   4  21     1080.01     1045.45     41.97 o 
   3   4  21      173.61      236.27     28.54 o 
   4   4  21       33.06       -5.23     25.14 o 
   5   4  21     1250.10     1285.35     46.99 o 
   6   4  21      433.61      491.98     38.29 o 
   7   4  21       16.77       -6.90     33.14 o 
   8   4  21       82.97       52.76     37.66 o 
   9   4  21       99.40       94.92     42.42 o 
  -9   5  21       67.40       39.45     44.92 o 
  -8   5  21      969.97      924.64     72.71 o 
  -7   5  21       90.22       83.17     35.36 o 
  -6   5  21      391.82      339.29     42.14 o 
  -5   5  21      258.09      262.94     36.96 o 
  -4   5  21     1492.30     1400.73     62.03 o 
  -3   5  21      451.39      376.72     44.38 o 
  -2   5  21      328.15      342.57     30.47 o 
  -1   5  21       91.45       96.79     26.03 o 
   0   5  21       52.05       40.70     25.62 o 
   1   5  21       92.01      109.70     24.13 o 
   2   5  21        3.09       46.85     30.70 o 
   3   5  21      303.39      333.94     30.04 o 
   4   5  21      323.60      366.95     39.07 o 
   5   5  21       33.38       70.46     29.81 o 
   6   5  21      346.15      352.98     39.57 o 
   7   5  21       54.23       48.45     32.11 o 
   8   5  21      170.54      185.84     39.39 o 
   9   5  21       13.85      -29.00     33.96 o 
  -8   6  21      310.77      386.69     53.07 o 
  -7   6  21        2.83       80.93     36.02 o 
  -6   6  21       20.55       62.79     33.76 o 
  -5   6  21        5.77       11.35     42.13 o 
  -4   6  21      356.62      380.21     40.33 o 
  -3   6  21      744.29      909.03     51.13 o 
  -2   6  21        1.61       29.52     29.55 o 
  -1   6  21      372.22      352.78     55.41 o 
   0   6  21      355.40      396.38     48.65 o 
   1   6  21       68.89      -14.24     35.24 o 
   2   6  21      291.46      338.59     33.35 o 
   3   6  21      105.70      104.06     40.38 o 
   4   6  21       16.28       55.28     29.31 o 
   5   6  21      166.95      130.08     38.38 o 
   6   6  21       81.43      103.83     32.52 o 
   7   6  21       45.97       55.99     38.72 o 
   8   6  21       20.19       20.55     40.83 o 
  -7   7  21       14.64       25.97     55.92 o 
  -6   7  21      222.15      188.47     46.52 o 
  -5   7  21      328.41      464.72     53.16 o 
  -4   7  21        7.15        4.41     56.49 o 
  -3   7  21       47.69       31.29     40.34 o 
  -2   7  21        2.18       29.62     39.99 o 
  -1   7  21      247.31      250.55     57.69 o 
   0   7  21       11.96       58.51     41.36 o 
   1   7  21      685.01      746.00     59.83 o 
   2   7  21      301.25      268.46     47.24 o 
   3   7  21        0.55       13.91     32.33 o 
   4   7  21      177.35      158.96     36.43 o 
   5   7  21      620.83      845.16    114.99 o 
   6   7  21        2.48       31.12     44.61 o 
   7   7  21       44.31        5.90     45.91 o 
  -6   8  21        0.09      -60.36     52.14 o 
  -5   8  21        7.77       66.34     56.22 o 
  -4   8  21        1.74        3.47     40.27 o 
  -3   8  21      484.54      492.01     91.68 o 
  -2   8  21      178.77      209.29     55.34 o 
  -1   8  21        2.85       -2.55     40.49 o 
   0   8  21       86.41        2.96     49.66 o 
   1   8  21       38.51       78.86     41.82 o 
   2   8  21        1.34      -35.39     41.02 o 
   3   8  21      228.02      258.88     60.83 o 
   4   8  21      245.24      215.21     50.05 o 
   5   8  21        2.39      209.10     70.86 o 
  -3   9  21        4.61       20.86     56.34 o 
  -2   9  21       49.28       93.42     74.08 o 
  -1   9  21      224.26      148.22     60.38 o 
   0   9  21       62.20       51.76     45.29 o 
   1   9  21      110.06       38.57     58.60 o 
   2   9  21       20.42       66.19     60.28 o 
 -11   0  22      101.15      135.12     78.35 o 
 -10   0  22      124.94       45.49     60.04 o 
  -9   0  22       14.65      -38.44     93.81 o 
  -8   0  22      420.51      413.12     78.30 o 
  -7   0  22        2.85       50.22     44.36 o 
  -6   0  22      141.13      153.95     47.68 o 
  -5   0  22     1321.04     1258.88     80.32 o 
  -4   0  22       40.55       61.11     40.08 o 
  -3   0  22     1096.73     1130.44     71.95 o 
  -2   0  22       26.46       10.74     33.82 o 
  -1   0  22     3473.03     2908.51    101.61 o 
   0   0  22       23.64      276.87     62.22 o 
   1   0  22      929.28      842.63     48.84 o 
   2   0  22      289.03      311.01     37.57 o 
   3   0  22      639.18      684.23     48.78 o 
   4   0  22     2629.03     2885.53     95.81 o 
   5   0  22      203.69      160.87     45.34 o 
   6   0  22      192.25      216.86     53.66 o 
   7   0  22      198.34       83.55     52.71 o 
   8   0  22      635.68      533.88     71.17 o 
   9   0  22      256.83      286.34     94.38 o 
  10   0  22      590.60      650.14     97.51 o 
 -11   1  22      565.92      539.75     56.07 o 
 -10   1  22      505.67      514.20     51.17 o 
  -9   1  22      204.58      222.53     40.87 o 
  -8   1  22        0.09       49.57     33.01 o 
  -7   1  22      364.76      305.37     40.02 o 
  -6   1  22     1390.68     1375.94     61.38 o 
  -5   1  22     2514.64     2254.66     80.05 o 
  -4   1  22      223.53      162.43     30.64 o 
  -3   1  22      195.55      254.04     35.92 o 
  -2   1  22      474.07      581.46     38.28 o 
  -1   1  22     1219.59     1266.10     52.48 o 
   0   1  22       43.44       85.29     25.45 o 
   1   1  22      414.76      362.97     33.24 o 
   2   1  22        4.49       20.43     20.05 o 
   3   1  22      472.64      435.15     31.48 o 
   4   1  22      440.00      434.98     31.98 o 
   5   1  22       33.38       61.27     24.93 o 
   6   1  22       19.55       39.79     38.12 o 
   7   1  22      444.39      461.99     46.64 o 
   8   1  22       23.75       48.75     34.95 o 
   9   1  22       80.40      118.11     38.87 o 
  10   1  22       92.99      154.00     43.92 o 
 -10   2  22        0.14       29.71     36.14 o 
  -9   2  22      326.90      269.78     42.89 o 
  -8   2  22       82.79      109.44     35.72 o 
  -7   2  22      865.22      869.71     53.55 o 
  -6   2  22      395.10      355.58     39.86 o 
  -5   2  22     1272.77     1286.30     57.54 o 
  -4   2  22      273.44      322.91     34.40 o 
  -3   2  22      119.60      185.71     34.41 o 
  -2   2  22        4.57      -19.53     24.11 o 
  -1   2  22      137.40      103.49     37.51 o 
   0   2  22      166.76      139.43     27.37 o 
   1   2  22       15.38       54.55     21.58 o 
   2   2  22       84.97       71.86     23.72 o 
   3   2  22      251.37      257.25     26.95 o 
   4   2  22      238.33      229.18     27.45 o 
   5   2  22      684.65      698.69     52.22 o 
   6   2  22      308.97      365.49     37.35 o 
   7   2  22     1579.25     1610.86     69.77 o 
   8   2  22      359.76      402.85     45.90 o 
   9   2  22        4.58      -38.53     36.30 o 
  10   2  22       11.64       -9.95     38.39 o 
 -10   3  22       25.93       30.10     44.29 o 
  -9   3  22      203.26      150.19     39.97 o 
  -8   3  22      300.70      301.13     41.87 o 
  -7   3  22       56.79       78.55     28.42 o 
  -6   3  22        9.30       25.71     32.25 o 
  -5   3  22     1512.64     1423.54     59.37 o 
  -4   3  22        0.20       -8.48     25.81 o 
  -3   3  22      237.73      263.42     32.38 o 
  -2   3  22      240.30      264.44     31.23 o 
  -1   3  22      210.68      268.83     31.45 o 
   0   3  22        7.91       22.00     21.06 o 
   1   3  22      514.90      525.79     32.72 o 
   2   3  22       14.45       24.51     22.79 o 
   3   3  22      108.75       81.23     28.64 o 
   4   3  22     1319.55     1215.60     44.72 o 
   5   3  22      188.20      219.69     29.13 o 
   6   3  22      266.77      315.34     36.10 o 
   7   3  22       14.75        1.26     30.89 o 
   8   3  22        3.62       46.82     36.74 o 
   9   3  22      163.27      180.40     69.58 o 
  10   3  22       50.01       75.67     56.37 o 
 -10   4  22      121.13      247.14     57.91 o 
  -9   4  22      111.34       90.56     45.36 o 
  -8   4  22      107.22      108.92     43.29 o 
  -7   4  22      393.21      367.22     52.20 o 
  -6   4  22      669.73      745.01     43.21 o 
  -5   4  22      377.29      398.28     48.19 o 
  -4   4  22     1124.61     1159.21     49.12 o 
  -3   4  22      545.33      536.19     39.36 o 
  -2   4  22       85.26      144.98     30.51 o 
  -1   4  22        0.51        0.92     43.74 o 
   0   4  22      215.53      297.31     28.58 o 
   1   4  22      202.93      236.12     28.44 o 
   2   4  22     2233.35     2267.05     57.87 o 
   3   4  22      302.33      320.75     31.18 o 
   4   4  22      211.03      182.39     29.34 o 
   5   4  22       18.50       41.60     24.89 o 
   6   4  22     1024.10     1023.86     76.01 o 
   7   4  22      136.92      114.10     45.78 o 
   8   4  22      116.32      110.31     38.84 o 
   9   4  22      250.90      168.53     48.79 o 
  -9   5  22       56.62      110.96     46.00 o 
  -8   5  22      984.45      996.28     77.79 o 
  -7   5  22       10.67      -23.04     32.33 o 
  -6   5  22     1263.19     1286.76     74.09 o 
  -5   5  22      137.97      149.63     36.27 o 
  -4   5  22       88.45       45.66     32.44 o 
  -3   5  22      428.23      430.39     34.29 o 
  -2   5  22     1955.92     1946.44     78.92 o 
  -1   5  22      103.92      127.85     28.17 o 
   0   5  22     1315.02     1295.42     48.38 o 
   1   5  22       42.36       69.58     26.05 o 
   2   5  22      561.00      588.61     34.79 o 
   3   5  22       46.05       83.14     26.34 o 
   4   5  22       20.13       57.80     32.12 o 
   5   5  22        3.45      -36.99     30.21 o 
   6   5  22      160.97      231.79     35.97 o 
   7   5  22       84.38       78.14     36.14 o 
   8   5  22       71.45       79.11     35.32 o 
  -8   6  22       14.02        5.30     45.99 o 
  -7   6  22      163.78      286.24     66.06 o 
  -6   6  22      244.83      255.60     39.73 o 
  -5   6  22       61.77       58.96     33.85 o 
  -4   6  22     1144.88     1247.95     61.14 o 
  -3   6  22      123.04      120.77     33.22 o 
  -2   6  22       31.53       71.15     31.52 o 
  -1   6  22       10.72        0.97     38.54 o 
   0   6  22      967.07      943.44     64.19 o 
   1   6  22        0.35      -17.98     28.87 o 
   2   6  22      116.74      127.80     29.15 o 
   3   6  22      396.68      378.27     38.41 o 
   4   6  22       22.45       35.88     30.96 o 
   5   6  22        0.42       21.23     31.20 o 
   6   6  22       41.25       71.14     32.04 o 
   7   6  22        0.62       28.96     37.80 o 
  -7   7  22       43.34      108.65     57.23 o 
  -6   7  22       95.10       99.84     48.01 o 
  -5   7  22      155.37      160.22     44.70 o 
  -4   7  22      434.41      429.05     55.62 o 
  -3   7  22        3.11      -54.74     36.49 o 
  -2   7  22      120.71       75.22     41.84 o 
  -1   7  22       25.08       59.76     41.49 o 
   0   7  22       22.43      -33.57     37.02 o 
   1   7  22      591.43      645.55     58.43 o 
   2   7  22       12.04      -84.25     56.17 o 
   3   7  22       56.62      -25.67     40.79 o 
   4   7  22       25.20       25.27     34.92 o 
   5   7  22      103.79       84.40     38.01 o 
   6   7  22       72.79      117.42     75.07 o 
  -5   8  22       14.67       61.92     55.20 o 
  -4   8  22      502.70      549.10     58.77 o 
  -3   8  22      774.47      776.40     63.79 o 
  -2   8  22        3.15        2.65     40.77 o 
  -1   8  22      812.42      791.07     63.29 o 
   0   8  22      238.70      259.75     50.27 o 
   1   8  22      241.54      191.67     47.04 o 
   2   8  22      137.66      158.53     71.84 o 
   3   8  22      157.03       66.98     46.00 o 
   4   8  22       65.81       76.67     46.34 o 
   5   8  22       21.64       12.16     90.16 o 
  -2   9  22        0.03       45.86    100.31 o 
  -1   9  22        0.41      105.16     58.82 o 
   0   9  22       37.54      -29.26     41.08 o 
   1   9  22      114.73      112.33     69.86 o 
 -10   1  23       65.94       47.98     38.81 o 
  -9   1  23      142.66      183.90     39.26 o 
  -8   1  23       24.48       24.11     44.06 o 
  -7   1  23       17.05       45.52     32.95 o 
  -6   1  23      331.53      316.29     39.14 o 
  -5   1  23      150.42      134.12     33.68 o 
  -4   1  23     1804.54     1698.60     61.77 o 
  -3   1  23      471.41      405.66     41.56 o 
  -2   1  23       90.73       54.51     26.87 o 
  -1   1  23      692.05      696.74     41.22 o 
   0   1  23      332.98      403.07     35.09 o 
   1   1  23        3.56       19.09     23.02 o 
   2   1  23      131.19      173.31     24.12 o 
   3   1  23       27.78        1.26     21.34 o 
   4   1  23      330.56      333.60     29.94 o 
   5   1  23       10.88       21.47     24.80 o 
   6   1  23      177.28      166.89     29.37 o 
   7   1  23      398.18      458.65     46.15 o 
   8   1  23      168.63      166.35     39.01 o 
   9   1  23      565.80      580.79     58.63 o 
  10   1  23        2.73       41.70     40.82 o 
 -10   2  23       67.16       81.56     38.85 o 
  -9   2  23        0.01        9.81     35.20 o 
  -8   2  23     1291.97     1208.76     69.69 o 
  -7   2  23      216.57      218.20     37.50 o 
  -6   2  23       83.63       98.69     33.29 o 
  -5   2  23       40.42       59.92     39.69 o 
  -4   2  23      648.30      630.22     42.99 o 
  -3   2  23      110.64       67.92     28.63 o 
  -2   2  23     1968.43     1882.27     58.97 o 
  -1   2  23        0.03      -24.35     23.72 o 
   0   2  23     1063.57     1192.63     59.83 o 
   1   2  23       93.41      102.43     28.12 o 
   2   2  23        1.04      -13.14     23.11 o 
   3   2  23     1397.89     1328.71     49.36 o 
   4   2  23       90.21       61.25     29.53 o 
   5   2  23       31.71       43.56     25.42 o 
   6   2  23      206.13      191.09     41.13 o 
   7   2  23        1.91      -18.56     29.09 o 
   8   2  23      176.20      246.02     42.23 o 
   9   2  23      506.20      468.39     51.34 o 
  10   2  23        0.33      -34.26     37.93 o 
 -10   3  23      187.94      174.41     49.61 o 
  -9   3  23       96.12      225.63     50.08 o 
  -8   3  23      118.30      144.13     37.18 o 
  -7   3  23      134.51      156.66     51.20 o 
  -6   3  23       38.88       27.03     31.36 o 
  -5   3  23     1220.44     1197.16     81.94 o 
  -4   3  23      920.32      953.79     51.30 o 
  -3   3  23      201.11      167.90     31.72 o 
  -2   3  23       10.57       31.12     26.85 o 
  -1   3  23      746.68      756.57     66.26 o 
   0   3  23      504.75      571.53     43.06 o 
   1   3  23      208.97      206.89     27.73 o 
   2   3  23      224.36      170.16     27.75 o 
   3   3  23      714.76      825.27     46.82 o 
   4   3  23        0.35       47.51     24.07 o 
   5   3  23     1108.84     1020.26     44.37 o 
   6   3  23      567.47      546.98     41.04 o 
   7   3  23      440.26      467.75     41.19 o 
   8   3  23      115.49      181.50     36.80 o 
   9   3  23        9.94       17.52     44.20 o 
  -9   4  23       10.37       17.01     59.75 o 
  -8   4  23      700.54      622.62     61.16 o 
  -7   4  23        0.49       16.62     33.29 o 
  -6   4  23      100.74       79.75     29.04 o 
  -5   4  23       21.53      -11.63     26.27 o 
  -4   4  23      846.65      899.77     50.31 o 
  -3   4  23       49.95       26.53     32.82 o 
  -2   4  23      512.55      469.33     38.53 o 
  -1   4  23     2330.00     2201.03     65.24 o 
   0   4  23      745.02      818.48     38.45 o 
   1   4  23      237.71      269.51     29.17 o 
   2   4  23      665.42      662.93     37.65 o 
   3   4  23     1035.26     1075.67     45.88 o 
   4   4  23      313.63      336.15     33.71 o 
   5   4  23       65.55       43.35     26.37 o 
   6   4  23      474.57      506.68     36.29 o 
   7   4  23        0.72      -23.84     34.61 o 
   8   4  23      238.34      209.76     43.24 o 
   9   4  23        0.28      -11.09     71.97 o 
  -9   5  23       55.50       89.24     47.98 o 
  -8   5  23       65.63       40.69     43.63 o 
  -7   5  23       12.47      -38.99     33.11 o 
  -6   5  23        2.01      -40.99     32.65 o 
  -5   5  23       31.09      114.88     41.04 o 
  -4   5  23        0.11      -15.62     29.92 o 
  -3   5  23      964.59      989.59     61.64 o 
  -2   5  23        2.76      -16.11     25.64 o 
  -1   5  23      430.08      378.08     35.97 o 
   0   5  23        0.27       14.69     23.72 o 
   1   5  23      497.19      526.06     34.01 o 
   2   5  23        0.26       34.03     25.57 o 
   3   5  23      889.94      859.43     48.95 o 
   4   5  23        0.53      -44.08     29.38 o 
   5   5  23      198.15      195.57     39.16 o 
   6   5  23       67.53       62.26     54.88 o 
   7   5  23        4.12      -33.76     32.38 o 
   8   5  23        3.92      -27.14     51.41 o 
  -8   6  23      304.48      344.13     57.01 o 
  -7   6  23       93.08      130.53     45.08 o 
  -6   6  23      420.03      366.99     43.68 o 
  -5   6  23      428.44      343.94     41.86 o 
  -4   6  23      217.49      208.98     37.91 o 
  -3   6  23       15.34      -35.02     31.59 o 
  -2   6  23       20.88       62.02     40.80 o 
  -1   6  23       51.69       31.24     44.32 o 
   0   6  23        0.07      -50.66     37.03 o 
   1   6  23      395.48      411.03     52.42 o 
   2   6  23      843.93      742.07     41.96 o 
   3   6  23       62.07      105.56     30.36 o 
   4   6  23     1070.62     1008.55     51.06 o 
   5   6  23      681.49      644.20     60.69 o 
   6   6  23       59.54       57.98     36.53 o 
   7   6  23       27.46      -27.28     32.78 o 
  -6   7  23       20.32      112.98     70.94 o 
  -5   7  23      305.32      309.45     69.76 o 
  -4   7  23      142.27      158.25     46.18 o 
  -3   7  23       33.57       14.05     53.25 o 
  -2   7  23        0.17       37.87     63.67 o 
  -1   7  23      159.23       84.28     42.23 o 
   0   7  23        2.58      -23.15     43.15 o 
   1   7  23       14.39      -24.85     40.14 o 
   2   7  23       14.10       30.16     39.99 o 
   3   7  23      347.02      397.56     58.99 o 
   4   7  23     1136.37     1109.01     63.22 o 
   5   7  23        0.59       28.28     35.72 o 
   6   7  23       90.88      190.57     46.98 o 
  -5   8  23      182.11      180.07     48.64 o 
  -4   8  23      122.42      104.99     45.69 o 
  -3   8  23      405.46      463.47     81.18 o 
  -2   8  23        0.52      -26.57     40.58 o 
  -1   8  23      180.57      229.14     49.79 o 
   0   8  23       58.01       80.95     51.77 o 
   1   8  23       46.40       53.42     44.79 o 
   2   8  23       17.79      -20.23     42.55 o 
   3   8  23      301.04      363.40     54.78 o 
   4   8  23      257.11      280.64     52.54 o 
 -10   0  24       11.22       71.61     54.19 o 
  -9   0  24      431.28      507.23     71.83 o 
  -8   0  24        0.92       29.57     47.36 o 
  -7   0  24      101.12       93.89     49.38 o 
  -6   0  24      120.15      109.91     47.74 o 
  -5   0  24      311.05      384.68     57.03 o 
  -4   0  24      152.75      134.88     46.23 o 
  -3   0  24      524.47     1232.60    111.07 o 
  -2   0  24      210.59      159.59     41.65 o 
  -1   0  24      179.15      226.66     45.16 o 
   0   0  24       72.86      531.64    132.56 o 
   1   0  24      196.70      237.60     45.85 o 
   2   0  24      392.24      394.10     43.21 o 
   3   0  24      664.02      539.22     54.46 o 
   4   0  24      314.39      343.15     43.40 o 
   5   0  24      513.43      528.46     51.28 o 
   6   0  24       20.84       43.79     39.71 o 
   7   0  24       46.27       46.21     48.66 o 
   8   0  24      706.91      719.98     77.02 o 
   9   0  24      630.17      615.01     79.44 o 
  10   0  24      157.28      111.27     63.06 o 
 -10   1  24       48.73       33.23     38.16 o 
  -9   1  24       63.33      154.68     38.58 o 
  -8   1  24       27.06       91.47     41.66 o 
  -7   1  24      228.76      163.99     38.28 o 
  -6   1  24       22.40       35.31     31.50 o 
  -5   1  24     3322.45     3076.42     82.56 o 
  -4   1  24     1315.83     1232.34     57.10 o 
  -3   1  24     2016.93     1915.34     64.48 o 
  -2   1  24      318.54      296.40     33.82 o 
  -1   1  24       50.52       59.40     26.59 o 
   0   1  24      976.80      908.67     46.27 o 
   1   1  24     1522.42     1502.70     51.93 o 
   2   1  24       11.19       17.97     22.10 o 
   3   1  24      228.86      243.50     30.49 o 
   4   1  24      425.57      397.58     32.81 o 
   5   1  24      915.10      758.05     41.22 o 
   6   1  24      220.66      214.91     31.09 o 
   7   1  24     2237.07     2348.96     70.61 o 
   8   1  24        9.84       53.03     47.04 o 
   9   1  24        1.60       25.36     43.77 o 
  10   1  24      334.29      284.91     48.26 o 
 -10   2  24        9.97       63.54     40.37 o 
  -9   2  24       21.02       28.23     37.76 o 
  -8   2  24       75.38       52.18     35.70 o 
  -7   2  24      292.40      295.37     40.84 o 
  -6   2  24      752.51      824.52     67.03 o 
  -5   2  24      911.84      861.37     52.02 o 
  -4   2  24      255.02      265.39     39.56 o 
  -3   2  24       17.94       13.14     33.53 o 
  -2   2  24        0.06       30.52     27.25 o 
  -1   2  24      362.20      277.18     34.13 o 
   0   2  24      434.83      385.93     39.65 o 
   1   2  24      494.12      466.49     36.40 o 
   2   2  24      339.02      347.22     32.12 o 
   3   2  24     1335.68     1343.95     46.76 o 
   4   2  24       42.11       -5.41     23.86 o 
   5   2  24      520.45      436.36     34.88 o 
   6   2  24        2.37       -4.20     33.08 o 
   7   2  24      523.26      524.44     44.43 o 
   8   2  24      111.82      103.66     35.56 o 
   9   2  24       59.71       40.35     38.86 o 
 -10   3  24      435.77      514.03     91.11 o 
  -9   3  24        4.35       16.14     41.17 o 
  -8   3  24      241.57      249.55     41.54 o 
  -7   3  24       45.57       67.93     30.04 o 
  -6   3  24        8.00        6.95     31.29 o 
  -5   3  24      108.89      112.83     34.39 o 
  -4   3  24      704.77      807.28     48.12 o 
  -3   3  24      379.77      405.85     38.19 o 
  -2   3  24      882.69      869.21     60.14 o 
  -1   3  24      479.45      474.62     38.42 o 
   0   3  24      491.90      608.61     41.41 o 
   1   3  24        2.07       18.49     24.38 o 
   2   3  24      487.97      631.59     37.44 o 
   3   3  24     1211.50     1273.70     50.00 o 
   4   3  24       12.02       17.41     25.36 o 
   5   3  24       54.09       71.70     27.66 o 
   6   3  24       81.90       95.34     28.04 o 
   7   3  24        0.01      -15.34     41.22 o 
   8   3  24      324.24      360.89     41.49 o 
   9   3  24        0.68      -17.00     37.01 o 
  -9   4  24        1.17       14.20     45.19 o 
  -8   4  24       86.35      175.84     46.16 o 
  -7   4  24       13.77      -20.48     32.36 o 
  -6   4  24       11.36       24.62     29.09 o 
  -5   4  24      222.31      181.59     32.47 o 
  -4   4  24      877.28     1073.41     54.08 o 
  -3   4  24       11.73      -40.57     27.05 o 
  -2   4  24      271.31      298.13     35.53 o 
  -1   4  24       14.93       33.38     29.19 o 
   0   4  24      942.24      935.10     41.65 o 
   1   4  24       65.95       91.23     26.61 o 
   2   4  24      196.35      220.52     35.38 o 
   3   4  24       45.83       13.62     32.97 o 
   4   4  24       34.93       39.39     27.93 o 
   5   4  24      346.43      346.82     32.64 o 
   6   4  24      285.73      337.76     38.53 o 
   7   4  24      386.54      333.53     46.47 o 
   8   4  24        0.65       11.33     57.38 o 
  -8   5  24      880.22      986.46     72.24 o 
  -7   5  24      134.68       32.79     46.40 o 
  -6   5  24       32.19       31.68     35.17 o 
  -5   5  24      479.46      457.40     44.81 o 
  -4   5  24      274.90      301.89     49.63 o 
  -3   5  24      294.84      271.55     32.36 o 
  -2   5  24      537.97      549.23     38.49 o 
  -1   5  24      155.75      151.07     35.43 o 
   0   5  24       69.06       82.68     26.08 o 
   1   5  24      130.58      171.35     27.91 o 
   2   5  24      181.42      250.15     29.99 o 
   3   5  24      665.73      766.77     47.45 o 
   4   5  24      764.16      725.18     49.29 o 
   5   5  24        5.19       28.10     33.55 o 
   6   5  24        0.56       68.67     38.31 o 
   7   5  24       64.11       44.49     30.19 o 
   8   5  24      362.21      305.35     44.37 o 
  -7   6  24       51.73       80.11     44.37 o 
  -6   6  24       77.99       48.82     36.25 o 
  -5   6  24      110.50      106.83     37.14 o 
  -4   6  24      238.32      213.27     39.11 o 
  -3   6  24      192.11      289.31     39.24 o 
  -2   6  24      431.99      430.84     53.32 o 
  -1   6  24      364.06      453.64     53.59 o 
   0   6  24      526.30      711.86     60.28 o 
   1   6  24      279.64      225.31     78.28 o 
   2   6  24       13.64       -9.49     30.45 o 
   3   6  24        0.98      -15.03     28.54 o 
   4   6  24       82.37      108.70     32.68 o 
   5   6  24       27.48       44.43     31.80 o 
   6   6  24      494.50      601.96     52.65 o 
   7   6  24      107.24       75.39     36.60 o 
  -6   7  24       50.89       27.21     42.92 o 
  -5   7  24      325.09      362.84     52.67 o 
  -4   7  24        4.95       56.27     41.53 o 
  -3   7  24       10.33       -9.84     49.95 o 
  -2   7  24     1390.98     1405.15     79.97 o 
  -1   7  24       43.21       44.50     42.03 o 
   0   7  24       26.56      101.41     54.64 o 
   1   7  24      332.33      284.69     50.82 o 
   2   7  24      187.58      164.38     55.38 o 
   3   7  24      343.47      353.90     79.30 o 
   4   7  24       80.33       28.34     48.26 o 
   5   7  24      256.89      220.62     46.63 o 
  -4   8  24      194.19      333.94     53.86 o 
  -3   8  24     1003.82     1027.96     74.44 o 
  -2   8  24        0.16       39.94     42.76 o 
  -1   8  24     1253.25     1129.32     79.36 o 
   0   8  24       12.84       30.68     43.79 o 
   1   8  24      307.27      290.96     52.93 o 
   2   8  24      321.83      328.00     57.14 o 
   3   8  24     1207.00     1176.44     79.95 o 
 -10   1  25        0.38      -13.10     36.87 o 
  -9   1  25      141.45      192.06     40.85 o 
  -8   1  25       31.07      -13.58     32.52 o 
  -7   1  25      712.86      682.40     50.57 o 
  -6   1  25     1025.86      878.59     86.78 o 
  -5   1  25     2108.44     2087.48     85.16 o 
  -4   1  25        3.51      -12.68     30.56 o 
  -3   1  25       33.21       32.97     38.75 o 
  -2   1  25      392.03      385.78     51.43 o 
  -1   1  25       92.31       71.51     39.31 o 
   0   1  25       47.50       35.79     28.22 o 
   1   1  25       52.31      102.42     27.35 o 
   2   1  25        0.14      -13.27     24.95 o 
   3   1  25        1.00        5.92     23.80 o 
   4   1  25      301.98      348.62     32.38 o 
   5   1  25      208.24      207.53     30.19 o 
   6   1  25      103.92       99.50     28.38 o 
   7   1  25      190.82      233.06     33.52 o 
   8   1  25        0.37      -20.60     31.04 o 
   9   1  25      250.74      242.02     47.30 o 
 -10   2  25      375.33      391.92     50.13 o 
  -9   2  25        9.00      -40.34     33.79 o 
  -8   2  25       10.93       16.58     35.35 o 
  -7   2  25      342.13      350.05     42.82 o 
  -6   2  25      155.91      125.48     35.78 o 
  -5   2  25      565.71      488.45     44.36 o 
  -4   2  25     1672.77     1536.82     61.05 o 
  -3   2  25      338.00      352.07     38.61 o 
  -2   2  25       30.47       15.61     28.02 o 
  -1   2  25      337.40      317.97     35.82 o 
   0   2  25     2215.08     2187.00     66.30 o 
   1   2  25      357.23      336.96     31.91 o 
   2   2  25      147.59      156.80     28.58 o 
   3   2  25      715.14      729.46     38.11 o 
   4   2  25        1.87        0.42     25.03 o 
   5   2  25      106.24      128.65     36.43 o 
   6   2  25      275.21      307.61     33.86 o 
   7   2  25       15.37       36.45     28.90 o 
   8   2  25      497.86      497.91     44.89 o 
   9   2  25      182.86      198.13     38.75 o 
  -9   3  25       49.39        6.80     42.62 o 
  -8   3  25      341.11      338.14     58.34 o 
  -7   3  25     1003.18      916.20     50.33 o 
  -6   3  25       23.39      113.40     35.76 o 
  -5   3  25      218.89      209.10     35.99 o 
  -4   3  25      823.86      812.73     50.06 o 
  -3   3  25     1368.98     1346.98     58.78 o 
  -2   3  25        5.52      -28.54     27.81 o 
  -1   3  25       23.40       71.72     31.15 o 
   0   3  25      822.01      798.49     47.41 o 
   1   3  25       50.43       55.50     31.51 o 
   2   3  25        1.64       38.45     26.61 o 
   3   3  25      304.30      265.24     32.74 o 
   4   3  25        0.01      -12.69     25.05 o 
   5   3  25        0.09      -28.06     28.58 o 
   6   3  25      127.97      107.92     29.11 o 
   7   3  25      226.11      196.36     32.96 o 
   8   3  25       87.49      137.90     37.04 o 
   9   3  25      108.13       76.62     39.60 o 
  -9   4  25      106.92       33.44     45.12 o 
  -8   4  25      769.49      810.41     67.15 o 
  -7   4  25       28.37        2.45     53.62 o 
  -6   4  25        2.54       56.73     29.80 o 
  -5   4  25      629.51      625.08     42.56 o 
  -4   4  25      565.36      582.67     44.25 o 
  -3   4  25       58.41        7.20     29.78 o 
  -2   4  25        7.86       61.02     30.54 o 
  -1   4  25       23.51       35.01     34.74 o 
   0   4  25      845.41      879.33     65.82 o 
   1   4  25     1186.11     1086.65     59.37 o 
   2   4  25      153.95      159.65     29.46 o 
   3   4  25       27.86       64.52     28.09 o 
   4   4  25      883.96      865.93     45.30 o 
   5   4  25      266.58      281.83     34.89 o 
   6   4  25      453.92      391.20     40.54 o 
   7   4  25        0.51       72.08     33.33 o 
   8   4  25      213.62      244.76     67.85 o 
  -8   5  25      188.38      140.93     47.94 o 
  -7   5  25       18.12       16.47     41.73 o 
  -6   5  25        1.98       29.72     34.95 o 
  -5   5  25        4.11       16.30     32.86 o 
  -4   5  25       23.91       -5.37     32.48 o 
  -3   5  25       54.75      120.42     36.70 o 
  -2   5  25        0.03      -24.38     29.96 o 
  -1   5  25       87.82       74.90     31.11 o 
   0   5  25      295.95      285.92     37.85 o 
   1   5  25       15.01       33.75     26.08 o 
   2   5  25       71.78       81.98     27.76 o 
   3   5  25      126.66       69.30     33.19 o 
   4   5  25       48.67       74.76     33.13 o 
   5   5  25      183.30       77.77     35.28 o 
   6   5  25       52.68       42.21     35.46 o 
   7   5  25       22.52      -29.62     29.25 o 
  -7   6  25      150.16      141.54     47.11 o 
  -6   6  25      144.58       88.88     48.00 o 
  -5   6  25        0.47       32.46     33.52 o 
  -4   6  25        2.97      -17.66     32.81 o 
  -3   6  25        8.33       19.73     41.57 o 
  -2   6  25      168.85      165.51     45.88 o 
  -1   6  25       17.80      109.13     50.14 o 
   0   6  25      657.28      644.91     59.07 o 
   1   6  25      206.70      261.02     50.11 o 
   2   6  25       74.18       72.22     34.75 o 
   3   6  25      126.11       86.13     45.48 o 
   4   6  25      900.89      883.47     50.43 o 
   5   6  25      634.24      637.42     51.16 o 
   6   6  25       38.14      -15.16     42.42 o 
  -6   7  25       40.61       28.21     44.38 o 
  -5   7  25      177.61      198.50     47.72 o 
  -4   7  25      221.80      245.34     50.46 o 
  -3   7  25        0.29       15.55     43.06 o 
  -2   7  25        5.24        9.34     42.43 o 
  -1   7  25      337.98      258.09     57.21 o 
   0   7  25      300.66      290.15     73.60 o 
   1   7  25      103.84      132.67     68.45 o 
   2   7  25        0.75       35.22     72.71 o 
   3   7  25       58.30       74.14     46.07 o 
   4   7  25       22.68      -49.68     43.13 o 
   5   7  25      133.00       59.98     75.04 o 
  -3   8  25       47.15      122.49     48.81 o 
  -2   8  25      387.87      413.95     56.37 o 
  -1   8  25      505.59      521.33     61.08 o 
   0   8  25       36.68       54.43     73.36 o 
   1   8  25        2.74       22.65     44.83 o 
   2   8  25        5.60       38.69     60.25 o 
   3   8  25      465.69      391.77     59.15 o 
 -10   0  26       22.76       44.45     54.07 o 
  -9   0  26      958.18      913.26     85.81 o 
  -8   0  26      379.19      281.50     61.00 o 
  -7   0  26      134.94       50.48     51.83 o 
  -6   0  26        3.51      -65.09     43.39 o 
  -5   0  26     3188.98     3056.38    118.92 o 
  -4   0  26      789.42      746.56     69.58 o 
  -3   0  26      671.94      620.95     65.88 o 
  -2   0  26     1434.79     1368.08     82.45 o 
  -1   0  26      321.62      285.71    101.87 o 
   0   0  26       30.59      357.61     51.91 o 
   1   0  26     3082.19     3382.57    120.06 o 
   2   0  26      437.38      558.41     73.22 o 
   3   0  26       44.83       29.94     35.38 o 
   4   0  26      578.40      623.05     55.32 o 
   5   0  26     1225.80     1179.80     70.10 o 
   6   0  26      112.84       38.96     39.91 o 
   7   0  26      807.32      788.26     64.00 o 
   8   0  26     2011.49     2132.45     92.48 o 
   9   0  26     1335.80     1144.72     98.22 o 
 -10   1  26      100.87      135.09     42.20 o 
  -9   1  26      345.73      370.04     46.72 o 
  -8   1  26        0.53      -48.28     32.19 o 
  -7   1  26      459.09      514.38     74.14 o 
  -6   1  26        9.56       33.81     33.55 o 
  -5   1  26       28.61        7.38     31.86 o 
  -4   1  26       27.75       19.60     32.40 o 
  -3   1  26     3668.19     3577.15     89.38 o 
  -2   1  26     1918.76     2096.52     66.84 o 
  -1   1  26      315.78      289.53     37.83 o 
   0   1  26      141.86      103.72     33.47 o 
   1   1  26        5.64       17.96     29.64 o 
   2   1  26       44.91       19.46     27.94 o 
   3   1  26     1538.86     1442.26     50.91 o 
   4   1  26     1331.25     1152.40     48.13 o 
   5   1  26       89.23      101.50     29.30 o 
   6   1  26      684.07      766.62     43.46 o 
   7   1  26        6.85       42.53     28.72 o 
   8   1  26      223.79      198.23     38.94 o 
   9   1  26      119.73      104.35     37.21 o 
  -9   2  26       84.69      112.78     39.57 o 
  -8   2  26      463.12      491.53     48.88 o 
  -7   2  26      444.30      452.88     46.18 o 
  -6   2  26       28.07       -4.37     32.82 o 
  -5   2  26      387.62      362.62     46.33 o 
  -4   2  26       26.09        4.54     32.08 o 
  -3   2  26      401.79      288.88     38.80 o 
  -2   2  26      210.63      139.66     33.38 o 
  -1   2  26       17.61       -1.83     29.09 o 
   0   2  26      134.71      124.11     31.93 o 
   1   2  26      173.25       92.73     28.67 o 
   2   2  26      830.09      980.76     69.36 o 
   3   2  26      389.91      370.18     35.90 o 
   4   2  26      100.30      113.40     28.49 o 
   5   2  26        4.64       23.20     28.06 o 
   6   2  26       34.50       91.48     29.73 o 
   7   2  26        0.89       25.29     28.52 o 
   8   2  26      880.00      835.24     53.40 o 
   9   2  26        0.49      -15.32     34.92 o 
  -9   3  26      125.17      229.26     51.35 o 
  -8   3  26       30.90       26.90     44.23 o 
  -7   3  26       13.90       13.05     34.93 o 
  -6   3  26        2.20       44.84     34.49 o 
  -5   3  26        0.04        9.82     31.14 o 
  -4   3  26      179.18      229.46     36.25 o 
  -3   3  26      792.18      914.74     61.29 o 
  -2   3  26       79.22       76.82     31.87 o 
  -1   3  26       29.93       15.73     30.54 o 
   0   3  26      556.86      555.67     43.10 o 
   1   3  26      156.30      112.61     29.03 o 
   2   3  26       33.76       30.08     27.43 o 
   3   3  26      419.47      457.98     37.74 o 
   4   3  26        6.26       -2.41     32.30 o 
   5   3  26       15.11        0.42     29.06 o 
   6   3  26      115.27      134.12     30.36 o 
   7   3  26      258.26      262.35     34.98 o 
   8   3  26      254.12      270.19     45.41 o 
  -9   4  26       19.47       32.00     46.46 o 
  -8   4  26      118.24      127.58     47.41 o 
  -7   4  26     1152.26     1114.55     74.71 o 
  -6   4  26      326.60      351.23     42.88 o 
  -5   4  26       13.47      -17.26     28.74 o 
  -4   4  26       89.33       86.31     40.21 o 
  -3   4  26       21.16       67.44     39.83 o 
  -2   4  26     1020.48     1032.35     54.95 o 
  -1   4  26     1463.90     1460.17     59.40 o 
   0   4  26        2.22       25.15     31.20 o 
   1   4  26     1312.48     1388.20     57.81 o 
   2   4  26      170.73      233.28     32.40 o 
   3   4  26      288.91      364.48     35.72 o 
   4   4  26      638.36      638.94     41.48 o 
   5   4  26     1222.22     1168.45     52.75 o 
   6   4  26       17.67       -6.12     30.49 o 
   7   4  26       41.26        2.02     34.94 o 
   8   4  26       54.02       65.47     34.22 o 
  -8   5  26        0.28       42.55     46.02 o 
  -7   5  26       22.97       55.38     42.37 o 
  -6   5  26      657.20      639.20     51.97 o 
  -5   5  26      157.70      157.64     39.02 o 
  -4   5  26      490.97      567.60     48.43 o 
  -3   5  26      441.55      464.25     55.13 o 
  -2   5  26      409.92      448.51     48.10 o 
  -1   5  26        3.54      -26.65     31.90 o 
   0   5  26      935.23      992.28     50.65 o 
   1   5  26      978.14      964.05     44.46 o 
   2   5  26      123.49       69.17     32.66 o 
   3   5  26       17.55       75.22     33.17 o 
   4   5  26       11.52      -12.33     32.85 o 
   5   5  26      112.28       95.91     36.81 o 
   6   5  26      222.32      336.47     60.53 o 
   7   5  26      448.12      452.97     49.41 o 
  -7   6  26      125.57      222.69     50.33 o 
  -6   6  26       28.09       56.17     37.39 o 
  -5   6  26      257.81      275.13     41.59 o 
  -4   6  26       59.27        5.74     41.48 o 
  -3   6  26      182.82      239.56     69.21 o 
  -2   6  26      362.13      334.18     56.27 o 
  -1   6  26      157.94      243.67     52.65 o 
   0   6  26      356.56      428.76     54.65 o 
   1   6  26       35.58       72.03     43.87 o 
   2   6  26      289.75      233.89     50.94 o 
   3   6  26      387.26      324.56     44.64 o 
   4   6  26      337.00      296.77     38.26 o 
   5   6  26      183.96      171.00     37.76 o 
   6   6  26      125.78       96.23     37.35 o 
  -5   7  26       25.99       82.57     45.06 o 
  -4   7  26        0.18       70.53     45.17 o 
  -3   7  26        0.30       59.75     52.81 o 
  -2   7  26       37.24       27.01     44.86 o 
  -1   7  26       29.13       25.30     42.39 o 
   0   7  26      597.16      545.63     59.30 o 
   1   7  26       40.82       24.62     43.96 o 
   2   7  26      349.74      189.81     74.59 o 
   3   7  26       95.05       52.70     47.30 o 
   4   7  26       22.75        6.89     44.47 o 
   5   7  26        7.76       32.49     52.68 o 
  -3   8  26        0.03      -47.14     44.42 o 
  -2   8  26       55.41       77.31     47.74 o 
  -1   8  26       14.97       55.93     46.60 o 
   0   8  26      115.64      124.93    113.06 o 
   1   8  26      120.31      111.69     70.82 o 
   2   8  26      469.96      347.73     58.38 o 
  -9   1  27       17.15      -20.76     35.62 o 
  -8   1  27        3.16       20.42     34.74 o 
  -7   1  27       55.74       -2.30     33.15 o 
  -6   1  27       13.94       33.12     33.33 o 
  -5   1  27      344.24      248.74     44.93 o 
  -4   1  27      860.98      890.91     53.17 o 
  -3   1  27      621.60      573.28     63.60 o 
  -2   1  27      321.57      328.96     38.50 o 
  -1   1  27      573.22      583.96     44.02 o 
   0   1  27      114.53      137.90     33.16 o 
   1   1  27      292.87      410.69     41.16 o 
   2   1  27       21.59       59.55     28.12 o 
   3   1  27      169.18      204.92     29.94 o 
   4   1  27      303.79      281.93     32.36 o 
   5   1  27      601.57      661.21     41.48 o 
   6   1  27       75.33       73.16     29.66 o 
   7   1  27      106.12      119.66     31.40 o 
   8   1  27        0.15       12.20     36.20 o 
   9   1  27        9.11       -2.22     35.17 o 
  -9   2  27        1.71       26.99     36.13 o 
  -8   2  27      199.02      215.59     41.77 o 
  -7   2  27      173.66      164.51     38.78 o 
  -6   2  27      483.11      412.61     44.53 o 
  -5   2  27       15.66       -4.48     32.88 o 
  -4   2  27        6.54      -44.80     30.99 o 
  -3   2  27      205.35      237.78     37.56 o 
  -2   2  27      634.16      595.27     45.08 o 
  -1   2  27        5.80      -38.47     28.72 o 
   0   2  27      200.33      308.89     37.92 o 
   1   2  27      240.97      242.44     35.32 o 
   2   2  27        0.21        1.22     27.84 o 
   3   2  27      332.99      457.62     60.45 o 
   4   2  27      512.99      563.36     38.37 o 
   5   2  27        3.92       16.32     27.91 o 
   6   2  27       27.54       25.93     29.13 o 
   7   2  27       72.91       55.41     30.28 o 
   8   2  27       18.86        2.95     30.84 o 
  -9   3  27        0.10       24.24     42.32 o 
  -8   3  27        0.55      -22.12     39.98 o 
  -7   3  27      672.79      668.89     51.98 o 
  -6   3  27     1288.07     1337.14     65.22 o 
  -5   3  27      520.56      513.62     45.40 o 
  -4   3  27      137.31      162.53     36.25 o 
  -3   3  27      232.63      214.27     53.71 o 
  -2   3  27      462.78      461.14     48.55 o 
  -1   3  27      130.88      157.23     49.37 o 
   0   3  27      467.58      552.82     53.32 o 
   1   3  27       25.21       19.14     27.40 o 
   2   3  27       15.19        1.77     27.89 o 
   3   3  27       18.52       -4.01     29.60 o 
   4   3  27      284.35      283.27     34.53 o 
   5   3  27      222.15      243.99     36.25 o 
   6   3  27      327.06      264.62     44.53 o 
   7   3  27      209.91      223.82     37.82 o 
   8   3  27      151.62      141.15     37.06 o 
  -8   4  27       31.80       -1.57     43.88 o 
  -7   4  27        5.43      -54.12     38.04 o 
  -6   4  27      257.16      350.16     46.01 o 
  -5   4  27      104.24      122.65     35.14 o 
  -4   4  27       77.08       62.05     33.08 o 
  -3   4  27       97.20       81.41     38.25 o 
  -2   4  27        7.94       26.14     31.84 o 
  -1   4  27       16.00       45.94     31.70 o 
   0   4  27       67.88       82.90     33.04 o 
   1   4  27       83.22      150.73     29.83 o 
   2   4  27       69.48       44.44     34.08 o 
   3   4  27      136.52      103.40     30.40 o 
   4   4  27      235.21      191.85     33.46 o 
   5   4  27        8.07       21.36     29.63 o 
   6   4  27       55.56       87.94     33.38 o 
   7   4  27      119.73      105.86     35.66 o 
  -7   5  27        9.03      -17.93     87.53 o 
  -6   5  27       51.99       41.99     35.57 o 
  -5   5  27       81.13       42.20     35.97 o 
  -4   5  27      178.07      165.40     46.60 o 
  -3   5  27      786.53      751.93     53.02 o 
  -2   5  27       14.60       28.98     30.89 o 
  -1   5  27        4.60      -27.56     29.15 o 
   0   5  27        2.22       14.60     30.97 o 
   1   5  27       35.58       48.59     27.88 o 
   2   5  27       74.10       15.05     32.66 o 
   3   5  27        1.62      -23.68     35.97 o 
   4   5  27       51.26       27.61     34.99 o 
   5   5  27      153.92      113.22     37.82 o 
   6   5  27      159.69      132.72     40.19 o 
   7   5  27      109.75       42.95     39.17 o 
  -6   6  27       76.96       70.87     46.08 o 
  -5   6  27        3.80      -23.40     40.22 o 
  -4   6  27      205.35      207.05     49.82 o 
  -3   6  27        0.26       18.66     41.91 o 
  -2   6  27      320.70      267.47     63.32 o 
  -1   6  27        7.60      -52.25     41.02 o 
   0   6  27       48.06       77.35     45.00 o 
   1   6  27       52.15      -40.96     40.65 o 
   2   6  27       47.82       90.22     46.14 o 
   3   6  27       32.06      -33.44     74.21 o 
   4   6  27      982.08     1017.08     63.33 o 
   5   6  27       51.98       94.30     40.30 o 
   6   6  27       59.32       18.39     40.12 o 
  -5   7  27      342.64      444.31     62.31 o 
  -4   7  27       93.05      108.35     47.01 o 
  -3   7  27      463.60      458.28     59.77 o 
  -2   7  27        2.84       45.23     46.21 o 
  -1   7  27        3.34       22.48     43.54 o 
   0   7  27      338.29      355.71     55.28 o 
   1   7  27      977.33      958.03    118.34 o 
   2   7  27       61.01      -32.43     44.27 o 
   3   7  27        1.33      -59.94     42.79 o 
   4   7  27      168.86       87.53     58.57 o 
  -1   8  27      279.30      227.36     53.52 o 
   0   8  27      161.81      174.02     52.25 o 
  -9   0  28       59.10       45.47     56.54 o 
  -8   0  28       19.35       95.11     74.98 o 
  -7   0  28      283.31      191.15     56.39 o 
  -6   0  28     3091.28     2961.39    122.47 o 
  -5   0  28      432.20      401.10    138.77 o 
  -4   0  28      508.02      400.93     67.96 o 
  -3   0  28     9759.40     9260.94    246.32 o 
  -2   0  28     8946.79     9111.75    380.31 o 
  -1   0  28     6879.77     6622.94    189.47 o 
   0   0  28        0.42      213.16    131.46 o 
   1   0  28      953.63     1064.53     77.57 o 
   2   0  28      725.88      689.57    103.89 o 
   3   0  28       22.14       -0.95     36.08 o 
   4   0  28      930.57      898.23     63.90 o 
   5   0  28      168.07      126.23     43.37 o 
   6   0  28      541.06      564.91     59.06 o 
   7   0  28      179.02      178.52     46.14 o 
   8   0  28       19.63       42.45     44.37 o 
  -9   1  28        8.43      -32.47     51.60 o 
  -8   1  28      632.68      552.97     51.95 o 
  -7   1  28      283.09      222.85     40.04 o 
  -6   1  28       34.34       36.35     35.39 o 
  -5   1  28       18.50       60.98     35.06 o 
  -4   1  28       48.63       14.37     32.86 o 
  -3   1  28     1096.62      997.34     70.37 o 
  -2   1  28     2104.13     2117.41     70.36 o 
  -1   1  28      419.05      377.40     42.43 o 
   0   1  28      218.35      254.19     37.04 o 
   1   1  28       10.40        8.21     30.47 o 
   2   1  28     1482.16     1610.31     87.77 o 
   3   1  28      197.58      133.38     30.61 o 
   4   1  28        2.75       33.70     27.45 o 
   5   1  28       43.78       17.05     36.98 o 
   6   1  28      533.37      469.95     39.08 o 
   7   1  28       68.12       57.49     30.33 o 
   8   1  28        1.22      -21.55     32.87 o 
  -9   2  28        9.31      -18.27     36.66 o 
  -8   2  28      444.01      349.46     45.79 o 
  -7   2  28      217.97      245.53     41.49 o 
  -6   2  28      451.91      491.03     46.92 o 
  -5   2  28       11.56       38.82     33.81 o 
  -4   2  28      228.70      272.47     38.62 o 
  -3   2  28     1476.64     1467.02     64.61 o 
  -2   2  28      155.17      155.09     35.40 o 
  -1   2  28      420.01      487.35     43.20 o 
   0   2  28     1547.57     1541.72     63.17 o 
   1   2  28      242.46      268.93     38.15 o 
   2   2  28     1750.04     1946.08     60.86 o 
   3   2  28      136.24      120.90     31.83 o 
   4   2  28      860.64      826.43     44.17 o 
   5   2  28       12.03       13.88     28.08 o 
   6   2  28      130.59      125.95     31.41 o 
   7   2  28       65.60       71.93     32.31 o 
   8   2  28      220.38      238.16     37.44 o 
  -8   3  28       12.36       30.43     38.37 o 
  -7   3  28       60.69       48.60     35.44 o 
  -6   3  28      475.16      462.30     47.36 o 
  -5   3  28        3.88      -21.95     34.38 o 
  -4   3  28       17.34       58.95     33.01 o 
  -3   3  28        7.39        8.17     33.07 o 
  -2   3  28      605.25      548.17     45.44 o 
  -1   3  28      611.59      654.41     47.50 o 
   0   3  28       81.25       61.18     32.30 o 
   1   3  28      983.87      995.86     48.04 o 
   2   3  28       13.69       -4.50     37.46 o 
   3   3  28      639.63      637.84     42.54 o 
   4   3  28       18.91       10.62     29.11 o 
   5   3  28      531.78      501.27     38.62 o 
   6   3  28       84.08       74.58     38.91 o 
   7   3  28        1.06      -14.91     29.32 o 
   8   3  28       31.36       -7.39     34.21 o 
  -8   4  28       19.92      110.50     55.49 o 
  -7   4  28        8.57       27.59     42.25 o 
  -6   4  28        5.43       33.96     35.83 o 
  -5   4  28      299.82      298.36     54.13 o 
  -4   4  28       53.76       77.03     34.06 o 
  -3   4  28     1191.91     1182.92     58.94 o 
  -2   4  28       55.19       44.42     32.93 o 
  -1   4  28       48.95       47.40     33.09 o 
   0   4  28       77.85      178.70     41.54 o 
   1   4  28      696.35      743.92     42.93 o 
   2   4  28      209.01      138.64     40.31 o 
   3   4  28      392.61      408.85     38.10 o 
   4   4  28        2.51       19.22     35.34 o 
   5   4  28      154.84      131.18     38.36 o 
   6   4  28       55.21       69.03     38.40 o 
   7   4  28        7.80      -19.91     41.73 o 
  -7   5  28      206.67      316.72     52.74 o 
  -6   5  28       26.60      -13.50     36.08 o 
  -5   5  28       75.44      119.08     38.58 o 
  -4   5  28       15.39      -32.04     41.89 o 
  -3   5  28      455.67      488.60     61.64 o 
  -2   5  28      464.58      394.53     69.43 o 
  -1   5  28       39.01       73.22     33.08 o 
   0   5  28       21.32       65.88     33.49 o 
   1   5  28      129.89      183.24     30.67 o 
   2   5  28       43.91       13.96     33.22 o 
   3   5  28       33.24      -15.11     34.29 o 
   4   5  28        2.26       10.23     35.51 o 
   5   5  28      251.00      282.88     42.84 o 
   6   5  28        6.72       -9.35     35.84 o 
  -6   6  28        0.26       12.19     51.54 o 
  -5   6  28       56.38       60.98     42.85 o 
  -4   6  28      516.20      503.68     60.59 o 
  -3   6  28     1217.08     1151.13     76.48 o 
  -2   6  28       92.53      106.79     46.90 o 
  -1   6  28       71.91      119.23     46.10 o 
   0   6  28        0.55       24.91     44.82 o 
   1   6  28      338.32      335.64     76.56 o 
   2   6  28       25.73       13.39     44.09 o 
   3   6  28      339.01      300.25     55.08 o 
   4   6  28       31.60       61.53     38.73 o 
   5   6  28      350.43      336.76     55.11 o 
  -4   7  28        3.64      -67.91     68.68 o 
  -3   7  28       19.16       45.60     45.17 o 
  -2   7  28        4.07       90.53     48.22 o 
  -1   7  28      149.92       77.80     49.53 o 
   0   7  28      108.31      130.63     47.73 o 
   1   7  28       15.81        5.88     45.22 o 
   2   7  28        9.11       40.38     55.60 o 
   3   7  28        3.76       43.64     48.47 o 
  -9   1  29       35.57       36.99     38.50 o 
  -8   1  29       29.26       82.10     45.21 o 
  -7   1  29       20.52      -25.18     44.47 o 
  -6   1  29      399.53      443.40     57.27 o 
  -5   1  29      205.34      204.27     38.96 o 
  -4   1  29       10.58      -23.24     32.52 o 
  -3   1  29      512.34      564.25     46.74 o 
  -2   1  29       35.12        6.00     32.32 o 
  -1   1  29      801.41      827.04     57.35 o 
   0   1  29      385.57      411.41     42.47 o 
   1   1  29       15.98       37.02     36.99 o 
   2   1  29      328.96      339.47     36.54 o 
   3   1  29       11.17       11.12     26.81 o 
   4   1  29        1.09        8.71     26.26 o 
   5   1  29      218.73      211.42     33.84 o 
   6   1  29      263.97      315.92     35.52 o 
   7   1  29      562.23      534.67     42.67 o 
   8   1  29       13.01       -7.93     30.95 o 
  -8   2  29       37.78       23.23     37.65 o 
  -7   2  29      305.97      291.99     43.15 o 
  -6   2  29        0.52        5.77     34.41 o 
  -5   2  29       32.16      -11.55     33.61 o 
  -4   2  29       22.73       58.60     35.24 o 
  -3   2  29      274.23      241.18     40.42 o 
  -2   2  29       97.13       85.49     34.89 o 
  -1   2  29      148.83      129.85     36.00 o 
   0   2  29      422.55      432.91     44.44 o 
   1   2  29      192.08      230.12     40.84 o 
   2   2  29      385.48      440.88     38.35 o 
   3   2  29       87.85       90.56     31.89 o 
   4   2  29      133.34      167.89     31.38 o 
   5   2  29      674.67      702.30     42.75 o 
   6   2  29       40.66       24.12     29.87 o 
   7   2  29      164.28      170.80     34.55 o 
   8   2  29        0.42      -22.93     30.87 o 
  -8   3  29       18.14      104.36     47.18 o 
  -7   3  29       62.24       26.93     35.56 o 
  -6   3  29      344.54      325.11     43.55 o 
  -5   3  29      506.47      507.71     59.94 o 
  -4   3  29      328.40      411.54     46.89 o 
  -3   3  29      842.97      860.59     54.30 o 
  -2   3  29      473.84      420.32     58.43 o 
  -1   3  29      590.76      595.82     47.09 o 
   0   3  29      146.31      108.12     35.26 o 
   1   3  29     2487.52     2430.40     66.99 o 
   2   3  29      649.85      676.03     47.85 o 
   3   3  29      120.44      122.90     32.92 o 
   4   3  29       40.58      -43.39     28.93 o 
   5   3  29       42.72       59.19     28.88 o 
   6   3  29      121.72       72.61     31.18 o 
   7   3  29        5.68       -1.10     29.96 o 
  -7   4  29       16.27       56.00     45.80 o 
  -6   4  29       18.28      -25.54     35.31 o 
  -5   4  29      100.38       78.53     35.79 o 
  -4   4  29      148.10      170.47     38.06 o 
  -3   4  29       16.50       23.07     33.51 o 
  -2   4  29      240.25      212.12     38.45 o 
  -1   4  29      178.05      131.04     36.14 o 
   0   4  29      335.42      301.71     40.24 o 
   1   4  29        5.59       46.31     29.50 o 
   2   4  29      521.62      578.99     42.96 o 
   3   4  29       23.72      -26.17     28.66 o 
   4   4  29       79.33       61.18     31.51 o 
   5   4  29        0.24       32.92     37.58 o 
   6   4  29       78.21       42.39     37.60 o 
   7   4  29       97.66       37.44     34.20 o 
  -7   5  29      103.00      122.47     47.37 o 
  -6   5  29       80.63       36.25     38.73 o 
  -5   5  29        5.29       46.81     37.35 o 
  -4   5  29      114.95       58.24     37.34 o 
  -3   5  29        0.01        5.47     39.30 o 
  -2   5  29       81.68       47.14     75.97 o 
  -1   5  29      448.92      448.93     42.67 o 
   0   5  29       91.29      130.27     34.79 o 
   1   5  29       53.89       63.09     34.37 o 
   2   5  29      116.07      132.78     36.56 o 
   3   5  29       69.33      104.51     51.61 o 
   4   5  29      139.24      145.77     44.74 o 
   5   5  29      621.20      486.35     50.24 o 
   6   5  29      216.90      261.57     46.05 o 
  -5   6  29       49.82      118.13     47.53 o 
  -4   6  29      167.31      107.85     49.61 o 
  -3   6  29      162.56      111.52     48.24 o 
  -2   6  29       12.72       28.11     45.20 o 
  -1   6  29      143.60      196.94     90.65 o 
   0   6  29        2.49      -23.43     43.87 o 
   1   6  29      226.09      130.35     49.48 o 
   2   6  29       82.23       20.37     46.97 o 
   3   6  29      129.16      162.73     51.13 o 
   4   6  29        5.04       53.09     66.48 o 
  -3   7  29       38.64        8.59     46.49 o 
  -2   7  29      175.24      237.11     53.62 o 
  -1   7  29       38.09       84.16     55.96 o 
   0   7  29      285.64      329.51     56.98 o 
   1   7  29        6.78      -13.56     47.01 o 
   2   7  29       50.14       50.34     73.45 o 
  -8   0  30       58.28        4.44     51.55 o 
  -7   0  30       21.24       34.27     51.06 o 
  -6   0  30      114.89      417.00     65.37 o 
  -5   0  30        2.55      -35.60     48.22 o 
  -4   0  30      121.84       95.85     81.57 o 
  -3   0  30     1061.79     1660.45    201.89 o 
  -2   0  30      713.30      712.93     69.92 o 
  -1   0  30       78.09      134.52     51.14 o 
   0   0  30       30.89      180.90     51.40 o 
   1   0  30       43.69      -15.15     45.07 o 
   2   0  30      348.78      392.14     62.18 o 
   3   0  30       63.69      121.82     43.18 o 
   4   0  30     2203.53     2189.88    162.90 o 
   5   0  30      824.06      799.87     65.38 o 
   6   0  30      129.69       95.15     60.34 o 
   7   0  30       90.06       55.79     45.09 o 
   8   0  30        1.18      -62.51     41.67 o 
  -8   1  30       28.35       71.90     38.65 o 
  -7   1  30       28.61       75.54     38.80 o 
  -6   1  30      288.19      299.54     44.12 o 
  -5   1  30      154.38      123.90     37.71 o 
  -4   1  30       73.33       50.30     34.62 o 
  -3   1  30       25.22      -12.77     31.90 o 
  -2   1  30      844.46      846.74     53.81 o 
  -1   1  30       20.33      -16.53     42.37 o 
   0   1  30      415.27      414.11     57.25 o 
   1   1  30       12.73        1.56     33.40 o 
   2   1  30      916.73     1003.59     50.63 o 
   3   1  30      310.33      345.98     38.13 o 
   4   1  30      104.39      115.40     30.66 o 
   5   1  30       64.62       31.97     30.21 o 
   6   1  30       37.79       81.33     31.79 o 
   7   1  30        8.91       29.06     31.47 o 
   8   1  30        0.61       16.99     33.10 o 
  -8   2  30      220.27      180.25     43.14 o 
  -7   2  30       19.17       47.09     37.45 o 
  -6   2  30       86.41       44.72     35.94 o 
  -5   2  30      519.95      548.06     57.43 o 
  -4   2  30      324.06      313.09     55.32 o 
  -3   2  30      114.24       63.48     34.20 o 
  -2   2  30       87.41      120.52     35.81 o 
  -1   2  30        0.81       52.93     33.57 o 
   0   2  30      124.18      138.53     36.47 o 
   1   2  30       66.58       87.27     34.07 o 
   2   2  30       18.91       -4.10     28.93 o 
   3   2  30      214.88      218.83     34.99 o 
   4   2  30       46.82       78.27     32.93 o 
   5   2  30       54.27       84.18     30.29 o 
   6   2  30      154.21      243.88     35.85 o 
   7   2  30      134.87      119.42     34.07 o 
  -8   3  30      213.21      255.99     52.46 o 
  -7   3  30      261.53      282.94     43.47 o 
  -6   3  30       93.54      134.47     41.85 o 
  -5   3  30      453.12      420.92     45.93 o 
  -4   3  30      215.36      231.43     38.91 o 
  -3   3  30       11.77       33.27     34.38 o 
  -2   3  30      373.61      417.14     44.30 o 
  -1   3  30      530.76      512.88     45.91 o 
   0   3  30      448.69      483.44     44.55 o 
   1   3  30        3.16       13.44     33.73 o 
   2   3  30        4.56       60.96     30.94 o 
   3   3  30        3.37       66.66     30.89 o 
   4   3  30      165.06       83.58     32.68 o 
   5   3  30      131.31      209.23     37.38 o 
   6   3  30       20.51       19.11     29.66 o 
   7   3  30       16.65      -14.92     45.43 o 
  -7   4  30      127.00       93.78     47.70 o 
  -6   4  30        1.22      -41.59     35.59 o 
  -5   4  30       21.75       35.16     42.86 o 
  -4   4  30       33.62       38.52     39.54 o 
  -3   4  30      237.87      248.17     40.16 o 
  -2   4  30       76.48       64.22     35.50 o 
  -1   4  30       45.15       19.48     33.48 o 
   0   4  30       80.17      123.84     39.44 o 
   1   4  30      573.36      590.30     41.51 o 
   2   4  30      160.37      185.53     34.10 o 
   3   4  30        2.69        6.11     30.29 o 
   4   4  30       11.22       26.55     31.74 o 
   5   4  30       46.72      -11.55     36.16 o 
   6   4  30        1.84      -21.95     37.13 o 
  -6   5  30      126.82      159.83     43.04 o 
  -5   5  30      266.89      203.81     42.86 o 
  -4   5  30        6.63       -0.30     35.06 o 
  -3   5  30      129.45      146.96     46.63 o 
  -2   5  30        1.13      -10.60     53.47 o 
  -1   5  30      252.02      264.05     53.98 o 
   0   5  30        0.00      -21.58     32.07 o 
   1   5  30       11.40       47.47     42.42 o 
   2   5  30        0.06       21.63     33.03 o 
   3   5  30      151.37      206.14     40.72 o 
   4   5  30       15.70       40.51     36.32 o 
   5   5  30      187.30      134.67     41.01 o 
  -5   6  30      393.88      358.50     58.22 o 
  -4   6  30        0.32       -7.97     43.80 o 
  -3   6  30       55.47       69.83     47.55 o 
  -2   6  30      263.08      319.67     54.71 o 
  -1   6  30       65.62       23.55     45.94 o 
   0   6  30       22.44       25.62     65.62 o 
   1   6  30      239.86      213.99     54.07 o 
   2   6  30      109.02       83.12     50.64 o 
   3   6  30      264.94      376.70     61.21 o 
   4   6  30       24.62      121.78     53.33 o 
  -2   7  30      261.83      260.15     56.19 o 
  -1   7  30       56.65       12.04     47.04 o 
   0   7  30       81.92       60.93     49.71 o 
   1   7  30      236.19      210.16     84.19 o 
  -8   1  31        7.94      -32.09     35.81 o 
  -7   1  31       27.12       42.96     54.11 o 
  -6   1  31      103.17      212.08     40.78 o 
  -5   1  31      913.94      868.67     64.85 o 
  -4   1  31        9.34      -14.34     33.20 o 
  -3   1  31      245.88      297.45     41.85 o 
  -2   1  31       92.97       61.08     36.08 o 
  -1   1  31       88.84       96.20     35.91 o 
   0   1  31      680.28      729.06     51.88 o 
   1   1  31      266.53      345.60     42.73 o 
   2   1  31       94.12       67.60     36.07 o 
   3   1  31       12.79       -4.98     41.17 o 
   4   1  31      775.99      748.08     44.28 o 
   5   1  31        0.01      -37.98     27.65 o 
   6   1  31      104.82       81.51     32.43 o 
   7   1  31      340.13      336.46     43.84 o 
  -8   2  31       71.83       44.59     39.54 o 
  -7   2  31        0.50      -53.87     35.91 o 
  -6   2  31      378.65      432.09     47.39 o 
  -5   2  31      384.76      290.33     54.32 o 
  -4   2  31       26.69       55.93     36.05 o 
  -3   2  31      424.57      390.89     45.05 o 
  -2   2  31        4.23      -12.50     33.74 o 
  -1   2  31      947.39      926.67     54.97 o 
   0   2  31      379.03      387.31     57.16 o 
   1   2  31        0.34      -48.70     32.47 o 
   2   2  31      478.41      546.24     48.84 o 
   3   2  31      211.21      205.57     36.19 o 
   4   2  31        5.16        2.75     35.01 o 
   5   2  31      507.19      505.00     40.60 o 
   6   2  31      233.49      193.00     35.23 o 
   7   2  31        2.66      -45.12     30.08 o 
  -7   3  31        1.59       14.11     37.96 o 
  -6   3  31      256.68      291.39     44.39 o 
  -5   3  31        0.91       18.70     34.81 o 
  -4   3  31      161.64      158.49     39.23 o 
  -3   3  31       60.90       75.18     34.57 o 
  -2   3  31      534.46      544.38     47.69 o 
  -1   3  31      107.62      147.15     38.53 o 
   0   3  31      164.69      220.99     39.15 o 
   1   3  31      473.68      509.40     47.64 o 
   2   3  31      755.23      720.85     46.30 o 
   3   3  31       22.39       47.75     31.86 o 
   4   3  31        0.71       -5.13     31.63 o 
   5   3  31      210.04      218.36     37.70 o 
   6   3  31        0.24      -43.56     29.04 o 
  -7   4  31        7.55       -1.71     50.21 o 
  -6   4  31       12.38       70.24     39.45 o 
  -5   4  31      240.59      284.97     51.36 o 
  -4   4  31       34.78       40.23     35.03 o 
  -3   4  31        1.13       26.40     34.86 o 
  -2   4  31       94.30      137.33     37.09 o 
  -1   4  31      408.13      408.55     43.90 o 
   0   4  31        0.54        4.82     34.26 o 
   1   4  31       41.69      -20.13     34.30 o 
   2   4  31      173.71      167.76     38.54 o 
   3   4  31      101.19      132.19     34.10 o 
   4   4  31       26.75      -52.80     35.20 o 
   5   4  31        4.08       24.93     37.58 o 
   6   4  31       20.57       31.90     39.62 o 
  -5   5  31       47.11        1.93     41.94 o 
  -4   5  31       74.09      -20.47     40.11 o 
  -3   5  31        0.02      -34.87     39.21 o 
  -2   5  31       26.48       85.97     41.69 o 
  -1   5  31        2.18      -10.87     40.34 o 
   0   5  31      123.73      165.55     37.91 o 
   1   5  31        3.95        4.71     40.65 o 
   2   5  31       60.18       61.71     43.66 o 
   3   5  31       89.20      117.94     53.98 o 
   4   5  31       78.35       97.31     39.00 o 
   5   5  31      174.83      247.69     45.49 o 
  -4   6  31        0.54      -14.26     55.65 o 
  -3   6  31       42.87       27.85     47.12 o 
  -2   6  31        3.87        5.49     46.03 o 
  -1   6  31        0.34        8.47     72.88 o 
   0   6  31       45.47       69.20     48.01 o 
   1   6  31       71.35       46.55     47.47 o 
   2   6  31       60.04       47.08     48.68 o 
   3   6  31       21.01      -10.68     49.63 o 
  -8   0  32      140.34      226.90     64.08 o 
  -7   0  32      687.38      676.90    125.30 o 
  -6   0  32       14.76      -36.00     61.75 o 
  -5   0  32      192.66       85.27     54.70 o 
  -4   0  32       83.42       97.68     53.78 o 
  -3   0  32      371.36      294.32     63.39 o 
  -2   0  32       11.02       33.34     50.90 o 
  -1   0  32       60.79       60.84     55.63 o 
   0   0  32        9.50      122.02     54.21 o 
   1   0  32      215.41      123.65     53.28 o 
   2   0  32       23.53      -47.85     46.73 o 
   3   0  32      132.68      121.19     70.59 o 
   4   0  32      495.03      444.73     55.36 o 
   5   0  32      327.58      384.18     55.77 o 
   6   0  32        6.61      -17.84     41.45 o 
   7   0  32       25.01      -14.97     61.78 o 
  -8   1  32      286.05      297.47     47.63 o 
  -7   1  32        7.85       26.06     37.47 o 
  -6   1  32     1128.47     1148.32     66.26 o 
  -5   1  32      137.95      189.37     42.01 o 
  -4   1  32      158.04      199.16     40.72 o 
  -3   1  32      305.71      270.45     41.26 o 
  -2   1  32      222.40      173.55     39.74 o 
  -1   1  32      140.31      211.41     39.86 o 
   0   1  32     2090.80     2000.39     71.93 o 
   1   1  32      470.55      371.43     44.77 o 
   2   1  32       49.60       93.79     37.54 o 
   3   1  32      465.39      582.86     60.37 o 
   4   1  32      518.41      554.05     41.70 o 
   5   1  32      128.09      111.25     32.54 o 
   6   1  32      673.79      753.74     86.37 o 
   7   1  32       75.41       94.02     41.42 o 
  -7   2  32       22.09       48.80     43.62 o 
  -6   2  32       28.65      -19.73     33.76 o 
  -5   2  32      105.03       28.69     36.50 o 
  -4   2  32      438.65      478.51     47.58 o 
  -3   2  32      141.76      203.06     40.51 o 
  -2   2  32       17.73       35.36     35.14 o 
  -1   2  32       39.56       43.56     33.96 o 
   0   2  32      505.15      443.20     45.38 o 
   1   2  32        1.55      -37.97     46.99 o 
   2   2  32      396.18      442.85     40.36 o 
   3   2  32      640.31      712.18     47.56 o 
   4   2  32        8.75        5.11     31.86 o 
   5   2  32       88.85      137.67     33.22 o 
   6   2  32      858.16      897.84     50.60 o 
  -7   3  32       93.40       60.79     45.43 o 
  -6   3  32       90.00      111.68     40.01 o 
  -5   3  32      176.57      133.99     40.23 o 
  -4   3  32        6.65        9.85     35.03 o 
  -3   3  32      400.84      444.90     49.67 o 
  -2   3  32      384.14      397.36     45.25 o 
  -1   3  32      179.97      237.33     40.39 o 
   0   3  32       37.51       64.84     35.37 o 
   1   3  32      215.94      214.61     46.37 o 
   2   3  32      369.43      357.92     39.28 o 
   3   3  32      186.22      189.64     35.85 o 
   4   3  32      529.34      575.40     44.84 o 
   5   3  32       47.71      -20.07     32.34 o 
   6   3  32        0.50       37.15     32.32 o 
  -6   4  32       32.01       62.65     41.22 o 
  -5   4  32      263.89      195.67     55.83 o 
  -4   4  32       36.43       29.59     40.68 o 
  -3   4  32       24.91       25.91     35.20 o 
  -2   4  32      189.51      166.65     38.48 o 
  -1   4  32      776.89      784.14     53.85 o 
   0   4  32       11.05      -43.63     32.86 o 
   1   4  32        9.70      -50.57     33.82 o 
   2   4  32       14.21       68.13     31.25 o 
   3   4  32      133.90       89.77     41.76 o 
   4   4  32       67.78      111.33     39.12 o 
   5   4  32      490.34      474.94     50.84 o 
  -5   5  32      389.57      429.25     51.39 o 
  -4   5  32      106.22       34.58     39.32 o 
  -3   5  32      692.55      608.48     87.66 o 
  -2   5  32      331.00      332.63     52.22 o 
  -1   5  32       80.77       98.70     43.99 o 
   0   5  32       17.01        4.47     40.93 o 
   1   5  32      861.35      875.23     94.22 o 
   2   5  32      516.39      624.80     60.81 o 
   3   5  32      546.56      459.70     57.62 o 
   4   5  32        0.49        1.20     35.98 o 
  -3   6  32      220.57      157.92     78.54 o 
  -2   6  32       22.71       47.03     57.55 o 
  -1   6  32      359.27      278.06     56.92 o 
   0   6  32        0.51        1.69     76.46 o 
   1   6  32        9.57       45.73     51.06 o 
   2   6  32       23.85        8.67     65.94 o 
  -7   1  33        0.33      100.41     40.83 o 
  -6   1  33       19.02       24.24     36.93 o 
  -5   1  33       78.99       97.42     39.76 o 
  -4   1  33       87.24       55.12     54.21 o 
  -3   1  33      426.92      374.31     50.18 o 
  -2   1  33        0.85       41.69     38.90 o 
  -1   1  33      539.64      504.65     48.42 o 
   0   1  33      135.00      201.95     39.54 o 
   1   1  33       19.88       36.53     35.86 o 
   2   1  33      402.33      366.46     45.48 o 
   3   1  33      169.51      229.34     49.67 o 
   4   1  33      644.25      625.25     43.24 o 
   5   1  33       53.37       39.33     31.43 o 
   6   1  33       87.36       75.26     32.93 o 
  -7   2  33       61.78       99.33     42.48 o 
  -6   2  33        2.64      -45.44     35.60 o 
  -5   2  33      403.66      501.34     96.64 o 
  -4   2  33       21.79       53.69     37.91 o 
  -3   2  33      224.63      279.93     42.78 o 
  -2   2  33       52.90       60.34     39.22 o 
  -1   2  33       80.24      104.82     37.03 o 
   0   2  33      192.38       86.74     36.68 o 
   1   2  33       16.25       48.72     36.79 o 
   2   2  33      100.69      129.61     38.40 o 
   3   2  33      454.20      438.37     43.11 o 
   4   2  33        0.68      -46.66     31.11 o 
   5   2  33        5.81       27.02     30.60 o 
   6   2  33       52.45        1.68     31.38 o 
  -6   3  33      215.86      216.57     44.07 o 
  -5   3  33      117.29      192.10     44.74 o 
  -4   3  33        0.24       37.05     36.79 o 
  -3   3  33       70.57       86.32     37.56 o 
  -2   3  33        6.43      102.45     38.26 o 
  -1   3  33      215.35      262.55     42.33 o 
   0   3  33      438.37      515.08     48.34 o 
   1   3  33      105.08      103.84     50.57 o 
   2   3  33       72.67       58.99     33.06 o 
   3   3  33       14.44       -4.35     31.53 o 
   4   3  33      161.55      128.92     36.65 o 
   5   3  33        7.67      -29.72     32.60 o 
  -5   4  33      330.07      277.68     55.97 o 
  -4   4  33       74.04       30.88     42.55 o 
  -3   4  33       10.99      -16.83     34.86 o 
  -2   4  33       64.31       86.18     37.69 o 
  -1   4  33      174.90      120.57     44.41 o 
   0   4  33       57.18       47.46     36.44 o 
   1   4  33      328.34      376.08     48.40 o 
   2   4  33      394.78      419.12     41.02 o 
   3   4  33      259.82      247.19     37.48 o 
   4   4  33        2.89      -24.04     37.51 o 
   5   4  33       16.38       14.94     39.96 o 
  -4   5  33       36.83       53.28     41.69 o 
  -3   5  33       42.89      -31.49     68.28 o 
  -2   5  33       27.08       12.93     42.09 o 
  -1   5  33        4.22       14.44     91.58 o 
   0   5  33      173.49      145.07     67.39 o 
   1   5  33       11.23       40.34     43.12 o 
   2   5  33        2.13        0.48     64.39 o 
   3   5  33       54.89       77.71     47.75 o 
  -1   6  33       36.62      112.30     51.93 o 
   0   6  33      127.89       69.30     52.06 o 
  -7   0  34        0.99       31.68     55.54 o 
  -6   0  34      258.40      179.50     67.72 o 
  -5   0  34      217.40      161.74     61.23 o 
  -4   0  34      367.73      434.73     69.19 o 
  -3   0  34       32.49      -39.35     49.34 o 
  -2   0  34      970.66      840.55     80.94 o 
  -1   0  34      369.98      404.13     64.42 o 
   0   0  34        0.40      187.19     58.25 o 
   1   0  34      445.06      484.25     67.09 o 
   2   0  34       77.49       75.85     53.37 o 
   3   0  34      468.12      416.78     67.91 o 
   4   0  34       20.40       26.24     43.99 o 
   5   0  34        7.82      -43.42     40.01 o 
   6   0  34      314.97      126.97     50.73 o 
  -7   1  34      116.80      262.97     45.78 o 
  -6   1  34       95.43       90.34     41.77 o 
  -5   1  34      114.57      140.72     40.85 o 
  -4   1  34      663.90      694.83     54.76 o 
  -3   1  34        8.93      -32.49     35.04 o 
  -2   1  34      176.92      219.05     41.00 o 
  -1   1  34      557.52      533.44     49.21 o 
   0   1  34       82.00      139.73     39.80 o 
   1   1  34       13.57       13.16     36.04 o 
   2   1  34      368.27      495.19     57.83 o 
   3   1  34      823.04      900.73     52.85 o 
   4   1  34       28.64       42.25     34.85 o 
   5   1  34      476.21      599.41     44.60 o 
   6   1  34       25.08       56.40     33.99 o 
  -6   2  34      499.47      588.60     55.35 o 
  -5   2  34      187.91      169.42     42.63 o 
  -4   2  34       41.79       28.38     38.39 o 
  -3   2  34        2.37       -9.50     35.78 o 
  -2   2  34      186.32      157.02     40.07 o 
  -1   2  34      164.85      156.88     49.85 o 
   0   2  34       12.28       44.17     36.01 o 
   1   2  34      464.33      503.02     48.95 o 
   2   2  34       27.18       30.13     35.91 o 
   3   2  34      361.93      358.10     59.14 o 
   4   2  34        3.34       -9.19     32.44 o 
   5   2  34      209.53      252.00     41.42 o 
  -6   3  34       79.05      118.07     43.11 o 
  -5   3  34      100.00      145.92     42.84 o 
  -4   3  34      516.11      491.58     49.53 o 
  -3   3  34      186.02      253.29     43.36 o 
  -2   3  34       43.35       18.01     42.81 o 
  -1   3  34        5.74        2.29     36.22 o 
   0   3  34        2.22       72.05     37.29 o 
   1   3  34        1.94       15.78     36.10 o 
   2   3  34      828.60      944.55     59.34 o 
   3   3  34        0.68      -21.42     31.89 o 
   4   3  34        1.72        0.94     34.43 o 
   5   3  34        0.06       31.42     35.33 o 
  -5   4  34        0.11       10.90     45.38 o 
  -4   4  34        0.03        6.67     42.53 o 
  -3   4  34       81.54       90.44     39.35 o 
  -2   4  34      277.06      358.04     46.03 o 
  -1   4  34       58.84       32.35     35.87 o 
   0   4  34      303.75      265.90     69.46 o 
   1   4  34       41.73       34.35     37.64 o 
   2   4  34      279.24      235.63     37.93 o 
   3   4  34      193.39      233.58     43.93 o 
   4   4  34       56.02       64.62     39.88 o 
  -3   5  34        4.75       19.68     45.67 o 
  -2   5  34       30.37       34.89     43.32 o 
  -1   5  34       12.67      -55.68     51.84 o 
   0   5  34       81.31        9.62     54.99 o 
   1   5  34       28.33       34.47     56.33 o 
   2   5  34        1.57       49.65     46.62 o 
  -6   1  35       46.71       89.54     40.70 o 
  -5   1  35        0.61      -54.40     36.27 o 
  -4   1  35      393.13      331.25     46.29 o 
  -3   1  35      254.54      231.63     43.00 o 
  -2   1  35       22.53       15.63     37.01 o 
  -1   1  35        0.02       53.18     37.11 o 
   0   1  35      183.31      209.68     42.74 o 
   1   1  35      181.93      215.25     41.31 o 
   2   1  35       95.31       85.27     39.46 o 
   3   1  35       22.41       11.08     38.48 o 
   4   1  35      312.39      294.32     41.04 o 
   5   1  35        0.10       21.14     31.35 o 
  -6   2  35        3.83       59.06     64.98 o 
  -5   2  35       88.41      127.62     47.48 o 
  -4   2  35      161.85      265.98     43.82 o 
  -3   2  35      149.52      155.65     41.34 o 
  -2   2  35      832.42      775.54     57.98 o 
  -1   2  35      161.38      135.07     39.15 o 
   0   2  35       29.32        3.83     41.30 o 
   1   2  35       82.50      121.65     39.23 o 
   2   2  35        1.92      -25.88     34.46 o 
   3   2  35       41.52       -9.10     32.72 o 
   4   2  35       11.39       24.03     39.90 o 
   5   2  35       66.35      120.44     44.81 o 
  -5   3  35      351.04      344.39     53.11 o 
  -4   3  35      101.02      156.23     41.12 o 
  -3   3  35        7.07       48.88     37.16 o 
  -2   3  35        4.90      -52.13     36.30 o 
  -1   3  35       48.78       56.85     38.74 o 
   0   3  35        1.38      -24.28     36.19 o 
   1   3  35       79.13       90.47     38.35 o 
   2   3  35      378.90      404.71     47.49 o 
   3   3  35      105.06      127.23     36.50 o 
   4   3  35        0.17        5.00     33.79 o 
  -4   4  35       39.61      -10.63     42.43 o 
  -3   4  35        5.41      -30.16     36.26 o 
  -2   4  35       38.05      119.42     40.18 o 
  -1   4  35       70.47       82.71     38.77 o 
   0   4  35       60.33       65.34     42.85 o 
   1   4  35       23.96       53.91     37.90 o 
   2   4  35       25.93       26.35     37.99 o 
   3   4  35      101.44      110.54     54.83 o 
  -1   5  35       28.79       91.69     60.15 o 
   0   5  35       77.33       87.31     60.64 o 
  -5   0  36      134.64       79.32     59.80 o 
  -4   0  36      544.15      452.45     73.74 o 
  -3   0  36     1487.87     1403.66    102.11 o 
  -2   0  36      816.20      693.96     78.77 o 
  -1   0  36       21.76       53.87     53.64 o 
   0   0  36      125.02      124.44     54.97 o 
   1   0  36        0.05       10.31     50.68 o 
   2   0  36      486.30      511.27    100.97 o 
   3   0  36      102.18      105.43     56.26 o 
   4   0  36       94.57       99.57     57.12 o 
  -5   1  36      182.39      175.94     47.44 o 
  -4   1  36       62.82       73.69     38.74 o 
  -3   1  36       67.07       58.99     39.77 o 
  -2   1  36       51.33       16.14     35.67 o 
  -1   1  36        6.97       55.49     37.54 o 
   0   1  36       35.72       66.23     37.57 o 
   1   1  36      197.49      140.46     41.32 o 
   2   1  36       35.47       10.03     37.51 o 
   3   1  36       26.32      -15.82     47.64 o 
   4   1  36        1.20       32.34     35.91 o 
  -5   2  36       42.26      105.96     40.97 o 
  -4   2  36        3.87       60.13     41.41 o 
  -3   2  36        2.07       12.91     38.75 o 
  -2   2  36       20.47       67.30     58.46 o 
  -1   2  36      295.26      247.75     44.64 o 
   0   2  36        9.34       37.45     36.74 o 
   1   2  36       70.88       51.96     55.05 o 
   2   2  36       29.45       32.10     37.16 o 
   3   2  36      220.62      228.94     46.08 o 
   4   2  36      197.86      232.51     40.39 o 
  -4   3  36        0.10       41.80     38.24 o 
  -3   3  36        4.68       48.60     38.76 o 
  -2   3  36       12.03        5.88     37.04 o 
  -1   3  36        7.60        7.65     37.76 o 
   0   3  36       32.61       89.42     39.02 o 
   1   3  36      235.75      225.33     51.87 o 
   2   3  36        0.11       51.74     38.67 o 
   3   3  36        0.04       56.11     52.97 o 
  -3   4  36        0.56      -25.56     44.06 o 
  -2   4  36       28.00      114.81     40.84 o 
  -1   4  36        6.75      -18.72     37.35 o 
   0   4  36      423.48      372.18     49.10 o 
   1   4  36        7.95       -7.99     39.29 o 
   2   4  36      216.00      324.97     49.74 o 
  -4   1  37       39.54       44.24     40.37 o 
  -3   1  37      126.00      125.80     41.61 o 
  -2   1  37       41.17       35.93     37.55 o 
  -1   1  37       36.54        3.70     37.47 o 
   0   1  37       35.12       38.72     37.72 o 
   1   1  37       10.67       45.67     38.57 o 
   2   1  37       14.81       10.92     43.03 o 
   3   1  37       12.06       -6.70     39.12 o 
  -4   2  37        5.17       40.13     39.48 o 
  -3   2  37      178.62      127.02     64.67 o 
  -2   2  37       12.44      -24.75     39.36 o 
  -1   2  37        9.38       10.67     38.10 o 
   0   2  37       46.36        1.70     47.30 o 
   1   2  37      163.72       85.03     40.76 o 
   2   2  37      118.69       50.19     39.52 o 
   3   2  37        4.03       31.30     38.53 o 
  -3   3  37       81.03       55.88     39.47 o 
  -2   3  37       26.89       93.39     42.77 o 
  -1   3  37       52.71      113.85     41.20 o 
   0   3  37       97.88       83.15     40.96 o 
   1   3  37      138.89      104.14     40.64 o 
   2   3  37       17.89       17.57     43.28 o 
  -4   0  38      723.35      629.05    138.53 o 
  -3   0  38     2988.35     2922.84    189.85 o 
  -2   0  38      652.89      600.76     78.86 o 
  -1   0  38      338.83      361.30     67.97 o 
   0   0  38      363.43      417.15     69.28 o 
   1   0  38      530.42      532.26     75.25 o 
   2   0  38        0.08      -62.77     50.97 o 
   3   0  38     2079.09     2319.86    538.38 o 
  -3   1  38      313.38      367.65     55.45 o 
  -2   1  38        9.11       -1.35     58.92 o 
  -1   1  38      351.53      376.37     70.06 o 
   0   1  38        0.02      -45.87     36.03 o 
   1   1  38      518.54      562.19     56.05 o 
   2   1  38       36.41        2.79     38.68 o 
  -3   2  38        6.10       41.19     40.08 o 
  -2   2  38      119.43      114.52     51.78 o 
  -1   2  38       80.24       61.77     50.49 o 
   0   2  38       68.85      117.36     41.98 o 
   1   2  38       27.98        4.04     38.07 o 
   2   2  38        0.00       17.01     39.13 o 
  -1   3  38       34.90      115.50     42.27 o 
   0   3  38       40.60      -17.47     39.51 o 
  -2   1  39      218.09      158.56     44.06 o 
  -1   1  39        0.00      -28.04     36.51 o 
   0   1  39        0.39      -26.55     38.10 o 
   1   1  39       40.44       18.54     40.33 o 
                                                 
